# Supplementary material for: Diversity of trypanosomes in humans and cattle in the HAT foci Mandoul and Maro, Southern Chad—A matter of concern for zoonotic potential?
Source: PLoS Negl Trop Dis. 2021 Jun 9;15(6):e0009323. doi: 10.1371/journal.pntd.0009323 (PMC8224965; doi:10.1371/journal.pntd.0009323)
Supplement: S1 Appendix — (XLSX) [file pntd.0009323.s001.xlsx]

## Sheet: Sheet1
S1 Appendix. Sequences accession numbers of trypanosome species identified in the study
HAT/AAT focus	ID number	Host	Source	Clone	DNA	Size (bp)	Species	DNA Sequences & GenBank Accession N°
Maro	235-11-00099-1-38-10	Cattle	Buffy coat	No	GAPDH	760	Trypanosoma congolense	TGACAAGCTCCTCATCGGTGTATCCAAGGATGTTCTTCATGTAGGTCCTGGATGCACGCTTCAGGGCGGCGTCGATCTCCTTGATGCTCGTGTCGCGCGCAGCAGTGAAGGTGAGGTCAACCACAGACACGTCAGCCGTGGGAACACGGAAGGCCATGCCTGTCAGCTTCCCCTGAGTGCTTGGGATCACCATACCAACAGCCTTTGCCGCACCGGTCGTGCTGGGGATGATGTTCAATGCAGCGGCACGRCCACCGCGCCAGTCCTTGATGGACACACCATCAACAGTCTTCTGGGTGGCTGTGTATGAGTGAATCGTCGTCATGAGGCCAGTGGAAATGCCGAAGCCCTCCTTCACCAACACGTGCACAAGCGGCGCAAGGCAGTTGGTTGTGCATG…
Maro	235-11-00205-1-38-10	Cattle	Buffy coat	No	GAPDH	817	Trypanosoma congolense	GATGAGTCGGTGCTGACAAGCTCCTCATCGGTGTATCCAAGGATGTTCTTCATGTAGGTCCTGGATGCACGCTTCAGGGCGGCGTCGATCTCCTTGATGCTCGTGTCGCGCGCAGCAGTGAAGGTGAGGTCAACCACAGACACGTCAGCCGTGGGAACACGGAAGGCCATGCCTGTCAGCTTCCCCTGAGTGCTTGGGATCACCATACCAACAGCCTTTGCCGCACCGGTCGTGCTGGGGATGATGTTCAATGCAGCGGCACGGCCACCGCGCCAGTCCTTGATGGACACACCATCAACAGTCTTCTGGGTGGCTGTGTATGAGTGAATCGTCGTCATGAGGCCAGTGGAAATGCCGAAGCCCTCCTTCACCAACACGTGCACAAGCGGCGCAAGGCAG…
Maro	235-11-00283-1-38-10	Cattle	Buffy coat	No	GAPDH	748	Trypanosoma congolense	CGGTGCAGACAAGCTCCTCATCGGTGTATCCAAGGATGTTCTTCATGTAGGTCCTGGATGCACGCTTCAGGGCGGCGTCGATCTCCTTGATGCTCGTGTCGCGCGCAGCAGTGAAGGTGAGGTCAACCACAGACACGTCAGCCGTGGGAACACGGAAGGCCATGCCTGTCAGCTTCCCCTGAGTGCTTGGGATCACCATACCAACAGCCTTTGCCGCACCGGTCGTGCTGGGGATGATGTTCAATGCAGCGGCACGACCACCGCGCCAGTCCTTGATGGACACACCATCAACAGTCTTCTGGGTGGCTGTGTATGAGTGAATCGTCGTCATGAGGCCAGTGGAAATGCCGAAGCCCTCCTTCACCAACACGTGCACAAGCGGCGCAAGGCAGTTGGTTG…
Maro	235-11-00283(1)-1-38-10	Cattle	Buffy coat	Clone 1	ITS1	611	Trypanosoma congolense type Savannah	AAGCCAAGTCATCCATCGCGACACGTTGTGAGAGCCGTGACCAACACACATGCGTACACACACAAGCACTCACCATATTTCCCCCACTGCACCTTCTTCCTCCAAACACGCACACTTCCTCCCCCACTCTCCCAACACACGTGGGAAAGCAGGGAAAAGATGAGGATGAGGAGGAGAAGAAGAGAGAGAAAAGCGAGCCAGTGCGCACACAATAAGCGTCGGGCGGCATAAGAACACGTCGTCCCCTCCACACCACCTCCTTCTTGCCCTTGCGGGGCGTACACAATCGTAAGCACCTCCGCAACACAAGAGAGAGCGACATGGGGGACGCGTGTTTGGACACGTGCGTGTTCCGAGGTGCGTTTTTGAGATTGTGACCGGTACAACAGCACCACCCCA…
Maro	235-11-00393-1-38-10	Cattle	Buffy coat	No	GAPDH	749	Trypanosoma congolense type Savannah	TCGGTGCTGACAAGCTCCTCATCGGTGTATCCAAGRATGTTCTTCATGTAGGTCCTGGATGCACGCTTCAGGGCGGCGTCGATCTCCTTGATGCTCGTGTCGCGCGCAGCAGTGAAGGTGAGGTCAACCACAGACACGTCAGCCGTGGGAACACGGAAGGCCATGCCTGTCAGCTTCCCCTGAGTGCTTGGGATCACCATACCAACAGCCTTTGCCGCACCGGTCGTGCTGGGGATGATGTTCAATGCAGCGGCACGGCCACCGCGCCAGTCCTTGATGGACACACCGTCAACAGTCTTCTGGGTGGCTGTGTATGAGTGAATCGTCGTCATGAGGCCAGTGGAAATGCCGAAGCCCTCCTTCACCAACACGTGCACAAGCGGCGCAAGGCAGTTGGTT…
Maro	235-11-00497-1-38-10	Cattle	Buffy coat	Clone 1	ITS1	569	Trypanosoma congolense type Savannah	TAGAGGAAGCAAAAGTCGTAACAAGGTAGCTGTAGGTGAACCTGCAGCTGGATCATTTTCCGATGATAATATATATATATACATATGCGTGTATATACGCATGTGGGTGTGTGTTATGAGAGGTTGTTGTTGTTGCGTGCTCGTGTGCGTACGGTGCCCCTCGCTCGCGCGAATTATTCCCATCCGCATCCACCCCCGGTGTGGTGTGCGTTGTGTGTTGGGAACCGCACGTGGTGGGGTGCTGTTGTTGTAACGGCCACAAGCTCTAAAACGCACCCCGGAACACGCACGTGTCCAAACACGCGTCCCCCATGTCGCTCTCTTTCTCTTGTGTTGCGAAGGTGCTTACGATTGTGTACGCCCCGCAAGGGCAAGAAGGAGGTGGCGTGGAGGAGACGA…
Maro	235-11-00112-1-38-10	Cattle	Buffy coat	Clone 5	ITS1	261	Trypanosoma grayi	AAGCCAAGTCATCCATCGCGACACGTTGTGGAAGCCGTTCTCCATGCGGAAGGAATAATCCCCCACGTGAAGAGGCACACAGGATGGTTTAGGTCCTGTTTGTTGGGTCTTGTGGTGGTCTCGCCCTGGTATCCTCCCCCTCGTAAAGGCCGGAAGGCGGGGACCTCTTTGTTGGGTGTGAATAATCACAAGTGATTATCGGAAAATGATCCAGCTGCAGGTTCACCTACAGCTACCTTGTTACGACTTTTGCTTCCTCTA
Maro	235-11-00283(2)-1-38-10	Cattle	Buffy coat	Clone 4	ITS1	261	Trypanosoma grayi	TAGAGGAAGCAAAAGTCGTAACAAGGTAGCTGTAGGTGAACCTGCAGCTGGATCATTTTCCGATAATCACTTGTGATTATTCACACCCAACAAAGAGGTCCCCNCCTTCCGGCCTTTANGAGGGGGAGGATACCAGGGCGAGGCCACCACAAGACCCAACAAACAGGACCTAAACCATCCTGTGTGCCTCTTCACGTGGGGGATTATTCCTTCCGCATGGAGAACGGCTTCCACAACGTGTCGCGATGGATGACTTGGCTT
Maro	235-11-00069-1-38-10	Cattle	Buffy coat	No	GAPDH	755	Trypanosoma theileri	GTACACCGTGACACGGCGAAGAGCAACCCCTCTGTGGCTAAGGATGACACATTGGTGGTGAACGGACACCGTATCTTGTGCGTGAAGGCACAGCGTAATCCTGCAGACCTCCCATGGGGCAAACTCGGCGTGGAGTATGTGATTGAATCCACCGGTCTGTTCACGGCCAAGGCGGCAGCGGAGGGTCACCTGCGTGGTGGTGCGAAGAAGGTGGTGATCAGCGCCCCCGCCTCTGGTGGTGCCAAGACACTTGTGATGGGCGTGAACCACCAGGAGTACAACCCCCGTGAGCACCACGTTGTGTCGAACGCGTCGTGTACCACCAACTGCCTTGCCCCCATTGTGCACGTGCTTGTGAAGGAGGGCTTTGGTGTGCAGACTGGTCTCATGACGACAATC…
Maro	235-11-00085-1-38-10	Cattle	Buffy coat	No	GAPDH	752	Trypanosoma theileri	CCGTGACGACGGCGAAGAGCAACCCCTCTGTGGCTAAGGATGACACATTGGTGGTGAACGGACACCGTATCTTGTGCGTGAAGGCACAGCGTAATCCTGCAGACCTCCCATGGGGCAAACTCGGCGTGGAGTATGTGATTGAATCCACCGGTCTGTTCMCGGCCAAGGCGGCAGCAGAGGGTCACCTGCGTGGTGGTGCGAAGAAGGTGGTGATCAGCGCCCCCGCCTCTGGTGGTGCCAAGACGCTTGTGATGGGCGTGAACCACCAGGAGTACAACCCCCGTGAGCACCACGTTGTGTCGAACGCGTCGTGTACCACCAACTGCCTTGCCCCCATTGTGCACGTGCTTGTGAAGGAGGGCTTTGGTGTGCAGACTGGTCTCATGACGACAATCCACT…
Maro	235-11-0008a-1-38-10	Cattle	Buffy coat	No	GAPDH	760	Trypanosoma theileri	TGCTCACAAGCTCTTCGTTCGTGTAGCCAAGGATGCCCTTCATGTAGGTCTTAGATGCACGCTTCAGGGCAGCGTCGATCTCCTTGATGCTTGTGTCGCGCGTCGCGGTGAAGGTGAGGTCCACCACAGACACGTCGGGTGTGGGCACACGGAATGACATACCGGTCAACTTGCCCTGTGTGCTTGGGATCACCATGCCGACAGCCTTTGCGGCACCTGTGGTGCTTGGAATGATGTTAACAGCCGCAGCACGCCCGCCACGCCAGTCCTTCACAGACACACCGTCCACTGTCTTCTGGGTCGCTGTGTATGAGTGGATTGTCGTCATGAGACCAGTCTGCACACCAAAGCCCTCCTTCACAAGCACGTGCACAATGGGGGCAAGGCAGTTGGTGGTAC…
Maro	235-11-0008b-1-38-10	Cattle	Buffy coat	No	GAPDH	260	Trypanosoma theileri	TGTCGACATGAACACGGACGCTGAATACTTTGCGTACCAGATGAAGTACGACACAGTGCACGGCAAGTTCAAGTACACCGTGACGACGGCGAAGAGCAACCCCTCTGTGGCTAAGGATGACACATTGGTGGTGAACGGACACCGTATCTTGTGCGTGAAGGCACAGCGTAATCCTGCAGACCTCCCATGGGGCAAACTCGGCGTGGAGTATGTGATTGAATCCACCGGTCTGTTCACGGCCAAGGCGACCCTGCAAAACA
Maro	235-11-00122-1-38-10	Cattle	Buffy coat	No	GAPDH	732	Trypanosoma theileri	ACGACACGGTGCACGGCAAGTTCAAGTACACTGTGACGACGGCGAAGAGCGACCNGTCTGTGGCGAAGGATGACACGTTGGTGGTTAATGGACACCGTATCTTGTGTGTGAAGGCGCAGCGCAACCCTGCGGANCTCCCATGGGGCAAACTCGGCGTGGAGTATGTGATTGAGTCCACAGGTCTGTTCACGGCCAAGTCAGCGGCGGAGGGTCACCTTCGCGGCGGTGCGAAGAAGGTGGTGATCAGCGCCCCCGCCTCTGGCGGTGCCAAGACACTTGTGATGGGCGTGAACCACCAGGAGTACAACCCCCGTGAGCACCACGTGGTGTCGAACGCGTCGTGCACCACCAACTGCCTTGCCCCCATTGTGCACGTGCTTGTGAAGGAGGGCTTTGGTG…
Maro	235-11-00185a-1-38-10	Cattle	Buffy coat	No	GAPDH	781	Trypanosoma theileri	GTTGTCGACATGAACACGGACGCTGAATACTTTGCGTACCAGATGAAGTACGACACAGTGCACGGCAAGTTCAAGTACACCGTGACGACGGCGAAGAGCAACCCCTCTGTGGCTAAGGATGACACATTGGTGGTGAACGGACACCGTATCTTGTGCGTGAAGGCACAGCGTAATCCTGCAGACCTCCCATGGGGCAAACTCGGCGTGGAGTATGTGATTGAATCCACCGGTCTGTTCACGGCCAAGGCGGCAGCAGAGGGTCACCTGCGTGGTGGTGCGAAGAAGGTGGTGATCAGCGCCCCCGCCTCTGGTGGTGCCAAGACACTTGTGATGGGCGTGAACCACCAGGAGTACAACCCCCGTGAGCACCACGTTGTGTCGAACGCGTCGTGTACCACC…
Maro	235-11-00185b-1-38-10	Cattle	Buffy coat	No	GAPDH	260	Trypanosoma theileri	GCTGTTGTCGACATGAACACGGACGCTGAATACTTTGCGTACCAGATGAAGTACGACACAGTGCACGGCAAGTTCAAGTACACCGTGACGACGGCGAAGAGCAACCCCTCTGTGGCTAAGGATGACACATTGGTGGTGAACGGACACCGTATCTTGTGCGTGAAGGCACAGCGTAATCCTGCAGACCTCCCATGGGGCAAACTCGGCGTGGAGTATGTGATTGAATCCACCGGTCTGTTCACGGCCAAGGCGACCCTGCAAAACAA
Maro	235-11-00191-1-38-10	Cattle	Buffy coat	No	GAPDH	756	Trypanosoma theileri	TTGATAAGTCAGTGCTCACGAGCTCCTCGTTGGTGTAACCAAGGATGCCCTTCATGTAGGAACCAGCCGCACGCTTCAGGGCAGCGTCGATCTCCTTGATGCTGGTGTCGCGTGTTGCGGTGAAGGTGAGGTCCACCACCGACACGTCTGGTGTGGGCACACGGAATGACATACCAGTCAACTTGCCCTGTGTGCTTGGAATCACCATACCCACAGCCTTTGCGGCACCTGTAGTGCTTGGGATGATGTTAACAGCTGCAGCACGCCCGCCACGCCAGTCCTTCACAGACACACCGTCCACCGTCTTCTGTGTCGCCGTGTATGAGTGAATCGTTGTCATGAGTCCAGTCTGCACACCAAAGCCCTCCTTCACAAGCACGTGCACAATGGGGGCAAGGC…
Maro	235-11-00253-1-38-10	Cattle	Buffy coat	No	GAPDH	721	Trypanosoma theileri	ACGGCAAATTCAAGTACACCGTGACGACGGCGAAGAGCAACCCCTCTGTGGCTAAGGATGACACATTGGTGGTGAACGGACACCGTATCTTGTGCGTGAAAGCGCAGCGTAATCCTGCAGACCTCCCATGGGGCAAACTCGGTGTGGAGTATGTGATTGAATCCACTGGTCTGTTCACAGCCAAGGCAGCGGCAGAGGGTCACCTGCGTGGTGGTGCGAAGAAGGTGGTGATCAGCGCCCCCGCCTCTGGYGGTGCCAAGACRCTTGTGATGGGCGTGAACCACCAGGAGTACAACCCCCGTGAACACCACGTTGTATCGAATGCGTCGTGTACGACCAACTGCCTTGCCCCCATTGTGCACGTGCTTGTGAAGGAGGGCTTTGGTGTGCAGACTGGTC…
Maro	235-11-00260-1-38-10	Cattle	Buffy coat	No	GAPDH	725	Trypanosoma theileri	ACAGTACACGGCAAATTCAAGTACACCGTGACGACGGCGAAGAGCAACCCCTCTGTGGCTAAGGATGACACATTGGTGGTGAACGGACACCGTATCTTGTGCGTGAAAGCGCAGCGTAATCCTGCAGACCTCCCATGGGGCAAACTCGGTGTGGAGTATGTGATTGAATCCACTGGTCTGTTCACAGCCAAGGCAGCGGCAGAGGGTCACCTGCGTGGTGGTGCGAAGAAGGTGGTGATCAGCGCCCCCGCCTCTGGTGGTGCCAAGACGCTTGTGATGGGCGTGAACCACCAGGAGTACAACCCCCGTGAACACCACGTTGTATCGAATGCGTCGTGTACGACCAACTGCCTTGCCCCCATTGTGCACGTGCTTGTGAAGGAGGGCTTTGGTGTGCAG…
Maro	235-11-00395a-1-38-10	Cattle	Buffy coat	No	GAPDH	625	Trypanosoma theileri	GAACGGACACCGTATCTTGTGCGTGAAGGCACAGCGTAATCCTGCAGACCTCCCATGGGGCAAACTCGGCGTGGAGTATGTGATTGAATCCACCGGTCTGTTCACGGCCAAGGCGGCAGCAGAGGGTCACCTRCGTGGTGGTGCGAAGAAGGTGGTGATCAGCGCCCCCGCCTCTGGTGGTGCCAAGACACTTGTGATGGGCGTGAACCACCAGGAGTACAACCCCCGTGAGCACCACGTTGTGTCGAACGCGTCGTGTACCACCAACTGCCTTGCCCCCATTGTGCACGTGCTTGTGAAGGAGGGCTTTGGTGTGCAGACTGGTCTCATGACGACAATCCACTCATACACAGCGACCCAGAAGACAGTGGACGGTGTGTCTGTGAAGGACTGGCGTGG…
Mandoul	235-11-00419-1-38-10	Cattle	Buffy coat	No	GAPDH	724	Trypanosoma theileri	AAGGATGACACAGTTGGTGGTTAATGGACACCGTATCTTGTGTGTGAAGGCGCAGCGCAACCCTGCGGACCTCCCATGGGGCAAACTCGGCGTGGAGTATGTGATTGAGTCCACMGGTCTGTTCACGGCCAAGKCRGCGGCGGAGGGTCACCTGCGCGGCGGTGCGAAGAAGGTGGTGATCAGCGCCCCCGCCTCTGGCGGTGCCAAGACACTTGTGATGGGCGTGAACCACCAGGAGTACAACCCCCGTGAGCACCACGTGGTGTCGAACGCGTCGTGCACCACCAACTGCCTTGCCCCCATTGTGCATGTGCTTGTGAAGGAGGGCTTTGGTGTGCAGACTGGCCTCATGACAACGATTCACTCATACACGGCGACACAGAAGACGGTGGACGGTGT…
Mandoul	235-11-00452-1-38-10	Cattle	Buffy coat	No	GAPDH	763	Trypanosoma theileri	TCAGTACACTGTGACGACGCGAAGAGCAACCCATCTGTGGCGAAGGATGACACGTTGGTGGTTAATGGACACCGTATCTTGTGTGTGAAGGCGCAGCGCAACCCTGCGGACCTCCCATGGGGCAAACTCGGCGTGGAGTATGTGATTGAGTCCACAGGTCTGTTCACGGCCAAGTCAGCGGCGGAGGGTCACCTGCGCGGCGGTGCGAAGAAGGTGGTGATCAGCGCCCCCGCCTCTGGCGGTGCCAAGACACTTGTGATGGGCGTGAACCACCAGGAGTACAACCCCCGTGAGCACCACGTGGTGTCGAACGCGTCGTGCACCACCAACTGCCTTGCCCCCATTGTGCATGTGCTTGTGAAGGAGGGCTTTGGTGTGCAGACTGGCCTCATGACAACG…
Mandoul	235-11-00454-1-38-10	Cattle	Buffy coat	No	GAPDH	752	Trypanosoma theileri	CTGTGACGACGGCGAAGAGCGACCCATCTGTGGCGAAGGATGACACATTGGTGGTTAATGGACACCGTATCTTGTGTGTGAAGGCGCAGCGCAACCCTGCGGACCTCCCATGGGGCAAACTCGGCGTGGAGTATGTGATTGAGTCCACAGGTCTGTTCACGGCCAAGTCAGCGGCGGAGGGTCACCTGCGCGGCGGTGCGAAGAAGGTGGTGATCAGCGCCCCCGCCTCTGGCGGTGCCAAGACACTTGTGATGGGCGTGAACCACCAGGAGTACAACCCCCGTGAGCACCACGTGGTGTCGAACGCGTCGTGCACCACCAACTGCCTTGCCCCCATTGTGCACGTGCTTGTGAAGGAGGGCTTTGGTGTGCAGACTGGTCTCATGACAACGATTCACT…
Mandoul	235-11-00394-1-38-10	Cattle	Buffy coat	Clone 1	ITS1	346	Trypanosoma theileri	MW617891
Mandoul	235-11-00428-1-38-10	Cattle	Buffy coat	Clone 5	ITS1	348	Trypanosoma theileri	AAGCCAAGTCATCCATCGCGACACGTTGTTGGGGCCGTTCTCAACAATCACACACACACATTTACACATACATATAGATGTGTGTGGAGAGAGTCAAGCGGCATGAGTTTTTTTGTTTGTGTTTTTTTTTTTCTTTTACATCACACCTATGTATGTCTAGGTGTGGTGCAAAAGCAAAAACACATATATATTTATCTGTGCGAAGGAGAAAATTCACATTTCCTCCCCGCGGTACACACACATATATATAAAATATATACATGTGTATATTGATACATAATCTCATCGGAAAATGATCCAGCTGCAGGTTCACCTACAGCTACCTTGTTACGACTTTTGCTTCCTCTA
Mandoul	235-11-00448-1-38-10	Cattle	Buffy coat	Clone 1	ITS1	354	Trypanosoma theileri	MW617892
Mandoul	235-11-00472-1-38-10	Cattle	Buffy coat	No	GAPDH	749	Trypanosoma theileri	CGACGGCGAAGAGCAACCCCTCTGTGGCTAAGGATGACACATTGGTGGTGAACGGACACCGTATCTTGTGCGTGAAGGCGCAGCGTAATCCTGCAGACCTCCCATGGGGCAAACTCGGCGTGGAGTATGTGATTGAATCCACCGGTCTGTTCACGGCCAAGTTGGCGGCAGAGGGTCACCTGCGTGGTGGTGCGAAGAAGGTGGTGATCAGCGCCCCCGCCTCTGGTGGTGCCAAGACACTTGTGATGGGCGTGAACCACCAGGAGTACAACCCCCGTGAACACCACGTTGTATCAAATGCGTCATGTACGACCAACTGCCTTGCCCCCATTGTGCACGTGCTTGTGAAGGAGGGCTTTGGTGTGCAGACTGGTCTCATGACGACAATCCACTCATACA…
Mandoul	235-11-00474-1-38-10	Cattle	Buffy coat	No	GAPDH	751	Trypanosoma theileri	ACGGCGAANAAGCGACCCATCCTTGTTGGCGAAGGATGACACATTNGGTGGTTAATGGACACCGTATCTTGTGTGTGAAGGCGCAGCGCAACCCTGCGGACCTCCCATGGGGCAAACTCGGCGTGGAGTATGTGATTGAGTCCACAGGTCTGTTCACGGCCAAGTCAGCGGCGGAGGGTCACCTGCGCGGCGGTGCGAAGAAGGTGGTGATCAGCGCCCCCGCCTCTGGCGGTGCCAAGACACTTGTGATGGGCGTGAACCACCAGGAGTACAACCCCCGTGAGCACCACGTGGTGTCGAACGCGTCGTGCACCACCAACTGCCTTGCCCCCATTGTGCACGTGCTTGTGAAGGAGGGCTTTGGTGTGCAGACTGGTCTCATGACAACGATTCACTCAT…
Mandoul	235-11-00478-1-38-10	Cattle	Buffy coat	Clone 3	ITS1	346	Trypanosoma theileri	TAGAGGAAGCAAAAGTCGTAACAAGGTAGCTGTAGGTGAACCTGCAGCTGGATCATTTTCCGATGAGATTATGTATCACACATATTTTTATATGTACCGCGGGGTGGAATAATATATTTTATGTATGTAGATGTACATATGTATATTTCCTCCTTCGCACAGATGTATTACATATTGCATTTTGTCTGTTGTTGTGTGTGGGTGTATATCTCTCATGCACAGCCTCAGACAGTGCAATAACAAAAAAAAACTCATGCCGCTTGACTCTCTTCACATAATAATTAATTATTATATGGTGATTGTTGAGAACGGCCCCAACAACGTGTCGCGATGGATGACTTGGCTT
Mandoul	235-11-00478-1-38-10	Cattle	Buffy coat	No	GAPDH	745	Trypanosoma theileri	GCGAAGAGCAACCCCTCTGTGGCTAAGGATGACACATTGGTGGTGAACGGACACCGTATCTTGTGCGTGAAGGCTCAGCGTAATCCTGCAGACCTCCCATGGGGCAAACTCGGCGTGGAGTATGTGATTGAATCCACCGGTCTGTTCACGGCCAAGTTGGCGGCAGAGGGTCACCTCCGTGGTGGTGCGAAGAAGGTGGTAATCAGCGCCCCCGCCTCTGGTGGTGCCAAGACACTTGTGATGGGCGTGAACCACCAGGAGTACAACCCCCGTGAACACCACGTTGTATCAAATGCGTCGTGTACCACCAACTGCCTTGCCCCCATTGTGCACGTGCTTGTGAAGGAGGGCTTTGGTGTGCAGACTGGTCTCATGACGACAATCCACTCATACACAGCG…
Mandoul	235-11-00481-1-38-10	Cattle	Buffy coat	No	GAPDH	731	Trypanosoma theileri	ACCTGTCTGTGGCGAAGGATGACACGTTGGTGGTGAACGGACACCGTATCTTGTGTGTGAAGGCGCAGCGCAACCCTGCGGACCTCCCATGGGGCAAACTCGGCGTGGAGTATGTGATTGAGTCCACAGGCCTGTTCACGGCCAAGTCGGCGGCGGAGGGTCACCTGCGCGGCGGTGCGAAGAAGGTGGTGATCAGCGCCCCCGCCTCTGGCGGTGCCAAGACGCTTGTGATGGGCGTGAACCACCAGGAGTACAACCCCCGTGAGCACCACGTGGTGTCGAACGCGTCGTGCACCACCAACTGCCTTGCCCCCATTGTGCACGTGCTTGTGAAGGAGGGCTTTGGTGTGCAGACTGGCCTCATGACAACGATTCACTCCTACACGGCGACACAGAAGA…
Mandoul	235-11-00485-1-38-10	Cattle	Buffy coat	No	GAPDH	737	Trypanosoma theileri	AAGCGACCCGTCTGTGGCGAAGGATGACACGTTGGTGGTGAACGGACACCGTATCTTGTGTGTGAAGGCGCAGCGCAACCCTGCGGACCTCCCATGGGGCAAACTCGGCGTGGAGTATGTGATTGAGTCCACAGGCCTGTTCACGGCCAAGTCAGCGGCGGAGGGTCACCTGCGCGGCGGTGCGAAGAAGGTGGTGATCAGCGCCCCCGCCTCTGGCGGTGCCAAGACGCTTGTGATGGGCGTGAACCACCAGGAGTACAACCCCCGTGAGCACCACGTGGTGTCGAACGCGTCGTGCACCACCAACTGCCTTGCCCCCATTGTGCACGTGCTTGTGAAGGAGGGCTTTGGTGTGCAAACTGGCCTCATGACAACGATTCACTCCTACACGGCGACACA…
Mandoul	235-11-00421-1-38-10	Cattle	Buffy coat	Clone 5	ITS1	322	Trypanosoma theileri-like-421B	TAGAGGAAGCAAAAGTCGTAACAAGGTAGCTGTAGGTGAACCTGCAGCTGGATCATTTTCCGATGAGATTATGTATCACACATATTTTTATATGTACCGCGGGGTGGAATAGTATATTTTATATATGTTTCCTCCTTCGCACAGATGTATTACATATTGCATTTTGTCTGTTGTTGTGTGTGGGCGTATAACTCATACACATTCACAGACAGAGTGCAATAACAAAAAAAACTCATGCCGCTTGACTCTCTTCACATAATATTAATTATGTGTGGTTGTTGAGAACGGCCCCAACAACGTGTCGCGATGGATGACTTGGCTT
Mandoul	235-11-00421-1-38-10	Cattle	Buffy coat	No	GAPDH	580	Trypanosoma theileri-like-421B	AGGGTCACCTGCGCGGCGGTGCGAAGAAGGTGGTGATCAGCGCCCCCGCCTCTGGCGGTGCCAAGACACTTGTGATGGGCGTGAACCACCAGGAGTACAACCCCCGTGARCACCACGTGGTGTCGAACGCGTCGTGCACCACCAACTGCCTTGCCCCCATTGTGCAYGTGCTTGTGAAGGAGGGCTTTGGTGTGCAGACTGGCCTCATGACAACGATYCACTCNTACACGGCGACNCAGAAGACGGTGGACGGTGTGTCTGTGAAGGACTGGCGTGGCGGGCGTGCTGCCGCTGTTAACATCATCCCAAGCACTACAGGTGCCGCAAAGGCYGTGGGTATGGTGATTCCAAGCACACAGGGCAAGTTGACTGGYATGTCATTCCGTGTGCCCACACCGG…
Maro	235-11-00080-1-38-10	Cattle	Buffy coat	No	GAPDH	735	Trypanosoma vivax	AGCTCCTCGTCCGTGTAGCCAAGGATGTTCTTCATGTACGTCTTCGAGGCGCGCTTGAGGGCGGCATCGATCTCCTTGATGCTTGTGTCACGGGTCGCGGTGAAGGTAAGATCGACAACGGACACGTCCGCGGTGGGCACACGGAAAGACATGCCAGTCAGTTTGCCTTGAGTGCTTGGAATCACCATGCCCACCGCCTTAGCAGCACCAGTCGTGCTGGGAATGATGTTGAGTGCTGCCGCGCGGCCACCGCGCCAGTCCTTGATTGACACACCATCAACAGTCTTCTGTGTGGCGGTATATGAGTGAATTGTCGTCATGAGGCCAGTGGACACACCAAAGCCCTCCTTCACCAGCACGTGCACAAGAGGTGCAAGGCAGTTGGTCGTGCACGAGGCG…
Maro	235-11-00093-1-38-10	Cattle	Buffy coat	No	GAPDH	745	Trypanosoma vivax	GCATGACAAGCTCCTCGTCCGTGTAGCCAGGATGTTCTTCATGTACGTCTTCGAGGCGCGCTTGAGGGCGGCATCGATCTCCTTGATGCTTGTGTCACGGGTCGCGGTGAAGGTAAGATCGACAACGGACACGTCCGCGGTGGGCACACGGAAAGACATGCCAGTCAGTTTGCCTTGAGTGCTTGGAATCACCATGCCCACCGCCTTAGCAGCACCAGTCGTGCTGGGAATGATGTTGAGTGCTGCCGCGCGGCCACCGCGCCAGTCCTTGATTGACACACCATCAACAGTCTTCTGTGTGGCGGTATATGAGTGAATTGTCGTCATGAGGCCAGTGGACACACCAAAGCCCTCCTTCACCAGCACGTGCACAAGAGGTGCAAGGCAGTTGGTCGTGCA…
Maro	235-11-00170-1-38-10	Cattle	Buffy coat	No	GAPDH	741	Trypanosoma vivax	ATGACAAGTTCCTCGTCCGTGTAGCCAAGGATGTTCTTCATGTACGTCTTCGAGGCGCGCTTGAGGGCAGCGTCGATCTCCTTGATGCTCGTGTCCCGGGTCGCGGTGAAGGTGAGATCCACAACGGACACGTCCGCGGTGGGCACACGGAAGGACATGCCAGTCAGTTTGCCTTGGGTGCTTGGAATCACCATGCCCACCGCCTTAGCAGCGCCGGTCGTGCTGGGAATGATGTTGAGTGCTGCCGCGCGGCCACCGCGCCAGTCCTTGATCGACACGCCATCAACGGTCTTCTGCGTGGCGGTGTACGAGTGAATCGTTGTCATGAGGCCAGTGGACACACCAAAGCCCTCCTTCACCAGCACGTGCACAAGAGGTGCAAGGCAGTTGGTCGTGCAC…
Maro	235-11-00172-1-38-10	Cattle	Buffy coat	No	GAPDH	757	Trypanosoma vivax	CATTGATGAGTCCGTGCTGACAAGTTCCTCGTCCGTGTAGCCAGGATGTTCTTCATGTACGTCTTCGAGGCGCGCTTGAGGGCAGCGTCGATCTCCTTGATGCTCGTGTCCCGGGTCGCGGTGAAGGTGAGATCCACAACGGACACGTCCGCGGTGGGCACACGGAAGGACATGCCAGTCAGTTTGCCTTGGGTGCTTGGAATCACCATGCCCACCGCCTTAGCAGCGCCGGTCGTGCTGGGAATGATGTTGAGTGCTGCCGCGCGGCCACCGCGCCAGTCCTTGATCGACACGCCATCAACGGTCTTCTGCGTGGCGGTGTACGAGTGAATCGTTGTCATGAGGCCAGTGGACACACCAAAGCCCTCCTTCACCAGCACGTGCACAAGAGGTGCAAGG…
Maro	235-11-00189-1-38-10	Cattle	Buffy coat	No	GAPDH	738	Trypanosoma vivax	GTGCATGACAGTTCCTCGTCCGTGTAGCCAGGATGTTCTTCATGTACGTCTTCGAGGCGCGCTTGAGGGCAGCGTCGATCTCCTTGATGCTCGTGTCCCGGGTCGCGGTGAAGGTGAGATCCACAACGGACACGTCCGCGGTGGGCACACGGAAGGACATGCCAGTCAGTTTGCCTTGGGTGCTTGGAATCACCATGCCCACCGCCTTAGCAGCGCCGGTCGTGCTGGGAATGATGTTGAGTGCTGCCGCGCGGCCACCGCGCCAGTCCTTGATCGACACGCCATCAACGGTCTTCTGCGTGGCGGTGTACGAGTGAATCGTTGTCATGAGGCCAGTGGACACACCAAAGCCCTCCTTCACCAGCACGTGCACAAGAGGTGCAAGGCAGTTGGTCGTGC…
Maro	235-11-00273-1-38-10	Cattle	Buffy coat	No	GAPDH	722	Trypanosoma vivax	CAGCTCCTCGTCCGTGTAGCCAGGATGTTCTTCATGTACGTCTTCGAGGCGCGCTTGAGGGCGGCATCGATCTCCTTGATGCTTGTGTCACGGGTCGCGGTGAAGGTAAGATCGACAACGGACACGTCCGCGGTGGGCACACGGAAAGACATGCCAGTCAGTTTGCCTTGAGTGCTTGGAATCACCATGCCCACCGCCTTAGCAGCACCAGTCGTGCTGGGAATGATGTTGAGTGCTGCCGCGCGGCCACCGCGCCAGTCCTTGATTGACACACCATCAACAGTCTTCTGTGTGGCGGTATATGAGTGAATTGTCGTCATGAGGCCAGTGGACACACCAAAGCCCTCCTTCACCAGCACGTGCACAAGAGGTGCAAGGCAGTTGGTCGTGCACGAGGCG…
Mandoul	235-11-00476-1-38-10	Cattle	Buffy coat	Clone 5	ITS1	198	Trypanosoma vivax	TAGAGGAAGCAAAAGTCGTAACAAGGTAGCTGTAGGTGAACCTGCAGCTGAATCATTTTCCGACCCTCTTCTCTTCTCGTCGCGCCCGTCTCCCGGCCACCGGGGCGGGACAGCAAACCACGCAGCTGCCGCTCGACCGCGCCCCGCGCGCAGGTGGAGCACGGCCCGCACAACGTGTCGCGATGGATGACTTGGCTT
Mandoul	235-11-00477-1-38-10	Cattle	Buffy coat	No	GAPDH	756	Trypanosoma vivax	GCACTCCGTGTCACCACAAAGAGCAGCCCGTCGGCGAAGAGTGATGACACCCTTGTTGTGAACGGCCACCGCATCCTGTGTGTGAAGGCGCAGCGCAACCCCGCGGACCTACCGTGGGGYAAGTTGGGCGTTGAGTATGTGATTGAGTCCACTGGTTTGTTCACTGTCAAGTCTGCGGCTGAGGGCCACTTGCGCGGTGGCGCCCGGAAGGTTGTCATCAGCGCCCCCGCCTCCGGTGGTGCGAAGACCTTCGTGATGGGCGTGAACCACCACGAGTACAACCCTCGCGAGCACCATGTTGTGTCCAACGCCTCGTGCACGACCAACTGCCTTGCACCTCTTGTGCACGTGCTGGTGAAGGAGGGCTTTGGTGTGTCCACTGGCCTCATGACGACAATT…
Mandoul	235-11-00486-1-38-10	Cattle	Buffy coat	No	GAPDH	759	Trypanosoma vivax	TCAGCACTCCGTGTCACCACAAAGAGCAGCCCGTCGGCGAAGAGTGATGACACCCTTGTTGTGAACGGCCACCGCATCCTGTGTGTGAAGGCGCAGCGCAACCCCGCGGACCTACCGTGGGGYAAGTTGGGCGTTGAGTATGTGATTGAGTCCACTGGTTTGTTCACTGTCAAGTCTGCGGCTGAGGGCCACTTGCGCGGTGGCGCCCGGAAGGTTGTCATCAGCGCCCCCGCCTCCGGTGGTGCGAAGACCTTCGTGATGGGCGTGAACCACCACGAGTACAACCCTCGCGAGCACCATGTTGTGTCCAACGCCTCGTGCACGACCAACTGCCTTGCACCTCTTGTGCACGTGCTGGTGAAGGAGGGCTTTGGTGTGTCCACTGGCCTCATGACGACA…
Mandoul	235-11-00487-1-38-10	Cattle	Buffy coat	No	GAPDH	755	Trypanosoma vivax	TCCGTGTCACCACAAAGAGCAGCCCGTCGGCGAAGAGTGATGACACCCTTGTTGTGAACGGCCACCGCATCCTGTGTGTGAAGGCGCAGCGCAACCCCGCGGACCTACCGTGGGGYAAGTTGGGCGTTGAGTATGTGATTGAGTCCACTGGTTTGTTCACTGTCAAGTCTGCGGCTGAGGGCCACTTGCGCGGTGGCGCCCGGAAGGTTGTCATCAGCGCCCCCGCCTCCGGTGGTGCGAAGACCTTCGTGATGGGCGTGAACCACCACGAGTACAACCCTCGCGAGCACCATGTTGTGTCCAACGCCTCGTGCACGACCAACTGCCTTGCACCTCTTGTGCACGTGCTGGTGAAGGAGGGCTTTGGTGTGTCCACTGGCCTCATGACGACAATTCACT…
Mandoul	235-11-00477-1-38-10	Cattle	Buffy coat	Clone 3	ITS1	198	Trypanosoma vivax	AAGCCAAGTCATCCATCGCGACACGTTGTGCGGGCCGTGCTCCACCTGCGCGCGGGGCGCGGTCGAGCGGCAGCTGCGTGGTTTGCTGTCCCGCCCCGGTGGCCGGGAGACGGGCGCGACGAGATGAGAAGAGGGTCGGAAAATGATCCAGCTGCAGGTTCACCTGCAGCTACCTTGTTACGACTTTTGCTTCCTCTA
Maro	235-12-00609-1-31-10	Human	Whole blood	No	GAPDH	743	Trypanosoma brucei gambiense	CTACGAAGAGCAAGCCATCCGTCGCGAAGGATGATACTCTCGTCGTCAACGGCCACCGCATCCTTTGCGTGAAAGCGCAGCGGAACCCTGCGGACCTCCCATGGGGAAAGCTTGGTGTGGAGTATGTGATTGAGTCAACTGGCCTCTTCACAGTGAAATCTGCTGCCGAGGGTCACCTCCGTGGTGGTGCTCGCAAGGTTGTCATCAGTGCCCCCGCCTCTGGTGGCGCCAAGACGTTCGTGATGGGCGTGAACCACAACGACTACAACCCTCGTGAACACCATGTGGTGTCGAACGCCTCATGCACAACTAATTGCCTCGCCCCACTCGTGCACGTGTTGGTGAAGGAGGGCTTCGGCATCTCCACTGGCCTCATGACCACTGTTCACTCGTACACAG…
Maro	235-12-00442-1-31-10	Human	Whole blood	No	GAPDH	745	Trypanosoma congolense	CCTCATCGGTGTATCCAAGGATGTTCTTCATGTAGGTCCTGGATGCACGCTTCAGGGCGGCGTCGATCTCCTTGATGCTCGTGTCGCGCGCAGCAGTGAAGGTGAGGTCAACCACAGACACGTCAGCCGTGGGAACACGGAAGGCCATGCCTGTCAGCTTCCCCTGAGTGCTTGGGATCACCATACCAACAGCCATTGCCGCACCGGTCGTGCTGGGGATGATGTTCAATGCAGCGGCACGACCACCGCGCCAGTCCTTGATGGACACACCATCAACAGTCTTCTGGGTGGCTGTGTATGAGTGAATCGTCGTCATGAGGCCAGTGGAAATGCCGAAGCCCTCCTTCACCAACACGTGCACAAGCGGCGCAAGGCAGTTGGTTGTGCATGAGGCGTTGG…
Maro	235-12-00436-1-31-10	Human	Whole blood	No	GAPDH	734	Trypanosoma congolense IL3000	GGAGTCATAGATAGAGCTGCGATTGTCGTTGATGAAGTCGGTGCTGACAAGCTCCTCATCGGTGTATCCAAGGATGTTCTTCATGTAGGTCCTGGATGCACGCTTCAGGGCGGCGTCGATCTCCTTGATGCTCGTGTCGCGCGCAGCAGTGAAGGTGAGGTCAACCACAGACACGTCAGCCGTGGGAACACGGAAGGCCATGCCTGTCAGCTTCCCCTGAGTGCTTGGGATCACCATACCAACAGCCTTTGCCGCACCGGTCGTGCTGGGGATGATGTTCAATGCAGCGGCACGGCCACCGCGCCAGTCCTTGATGGACACACCATCAACAGTCTTCTGGGTGGCTGTGTATGAGTGAATCGTCGTCATGGGGCCAGTGGAAATGCCGAAGCCCTCCTT…
Maro	235-12-00441-1-31-10	Human	Whole blood	No	GAPDH	759	Trypanosoma congolense IL3000	GGTGCTGACAAGCTCCTCATCGGTGTATCCAAGAATGTTCTTCATGTAGGTCCTGGATGCACGCTTCAGGGCGGCGTCGATCTCCTTGATGCTCGTGTCGCGCGCAGCAGTGAAGGTGAGGTCAACCACAGACACGTCAGCCGTGGGAACACGGAAGGCCATGCCTGTCAGCTTCCCCTGAGTGCTTGGGATCACCATACCAACAGCCTTTGCCGCACCGGTCGTGCTGGGGATGATGTTCAATGCAGCGGCACGGCCACCGCGCCAGTCCTTGATGGACACACCGTCAACAGTCTTCTGGGTGGCTGTGTATGAGTGAATCGTCGTCATGAGGCCAGTGGAAATGCCGAAGCCCTCCTTCACCAACACGTGCACAAGCGGCGCAAGGCAGTTGGTTGT…
Maro	235-12-00486-1-31-10	Human	Whole blood	No	GAPDH	744	Trypanosoma congolense IL3000	ACGACGAAGAGCAGCCCCTCTGTCGCCAAGGATGACACCCTCGTCGTGAACGGCCACCGCATCCTCTGCGTGAAGGCGCAGCGCAACCCCGCGGACCTCCCATGGGGCAAGCTCGGCGTTGAGTACGTGATTGAGTCCACYGGTCTCTTCACAGTGAAGTCTGCTGCTGAGGGCCACCTCCGCGGCGGTGCACGCAAGGTTATCATCAGTGCCCCCGCCTCTGGTGGCGCGAAGACGTTCGTGATGGGCGTGAACCACGGTGACTATAACCCACGCGAGCACCACGTTGTGTCCAACGCCTCATGCACWACCAACTGCCTTGCGCCGCTTGTGCACGTGTTGGTGAAGGAGGGCTTCGGCATTTCCACTGGCCTCATGACGACGATTCACTCATACACA…
Maro	235-12-00553-1-31-10	Human	Whole blood	No	GAPDH	758	Trypanosoma congolense IL3000	CGTTGATGAGTCGGTGCTGACAAGCTCCTCATCGGTGTATCCAAGGATGTTCTTCATGTAGGTCCTGGATGCACGCTTCAGGGCGGCGTCGATCTCCTTGATGCTCGTGTCGCGCGCAGCAGTGAAGGTGAGGTCAACCACAGACACGTCAGCCGTGGGAACACGGAAGGCCATGCCTGTCAGCTTCCCCTGAGTGCTTGGGATCACCATACCAACAGCCTTTGCCGCACCGGTCGTGCTGGGGATGATGTTCAATGCAGCGGCACGGCCACCGCGCCAGTCCTTGATGGACACACCATCAACAGTCTTCTGGGTGGCTGTGTATGAGTGAATCGTCGTCATGAGGCCAGTGGAAATGCCGAAGCCCTCCTTCACCAACACGTGCACAAGCGGCGCAAG…
Maro	235-12-00412-1-31-10	Human	Whole blood	No	GAPDH	741	Trypanosoma congolense type Savannah	AGCTCCTCATCGGTGTATCCAAGGAATGTTCTTCATGTAGGTCCTGGATGCACGCTTCAGGGCGGCGTCGATCTCCTTGATGCTCGTGTCGCGCGCAGCAGTGAAGGTGAGGTCAACCACAGACACGTCAGCCGTGGGAACACGGAAGGCCATGCCTGTCAGCTTCCCCTGAGTGCTTGGGATCACCATACCAACAGCCTTTGCCGCACCGGTCGTGCTGGGGATGATGTTCAATGCAGCGGCACGGCCACCGCGCCAGTCCTTGATGGACACACCATCAACAGTCTTCTGGGTGGCTGTGTATGAGTGAATCGTCGTCATGGGGCCAGTGGAAATGCCGAAGCCCTCCTTCACCAACACGTGCACAAGCGGCGCAAGGCAGTTGGTTGTGCATGAGGC…
Maro	235-12-00489-1-31-10	Human	Whole blood	No	GAPDH	738	Trypanosoma congolense type Savannah	GGTGCTGACAAGCTCCTCATCGGTGTATCCAAGGATGTTCTTCATGTAGGTCCTGGATGCACGCTTCAGGGCGGCGTCGATCTCCTTGATGCTCGTGTCGCGCGCAGCAGTGAAGGTGAGGTCAACCACAGACACGTCAGCCGTGGGAACACGGAAGGCCATGCCTGTCAGCTTCCCCTGAGTGCTTGGGATCACCATACCAACAGCCTTTGCCGCACCGGTCGTGCTGGGGATGATGTTCAATGCAGCGGCACGGCCACCGCGCCAGTCCTTGATGGACACACCATCAACAGTCTTCTGGGTGGCTGTGTATGAGTGAATCGTCGTCATGAGGCCAGTGGAAATGCCGAAGCCCTCCTTCACCAACACGTGCACAAGCGGCGCAAGGCAGTTGGTTGT…
Maro	235-12-00802-1-31-10	Human	Whole blood	No	GAPDH	743	Trypanosoma congolense type Savannah	TGCTGACAAGCTCCTCATCGGTGTATCCAAGGATGTTCTTCATGTAGGTCCTGGATGCACGCTTCAGGGCGGCGTCGATCTCCTTGATGCTCGTGTCGCGCGCAGCAGTGAAGGTGAGGTCAACCACAGACACGTCAGCCGTGGGAACACGGAAGGCCATGCCTGTCAGCTTCCCCTGAGTGCTTGGGATCACCATACCAACAGCCTTTGCCGCACCGGTCGTGCTGGGGATGATGTTCAATGCAGCGGCACGGCCACCGCGCCAGTCCTTGATGGACACACCATCAACAGTCTTCTGGGTGGCTGTGTATGAGTGAATCGTCGTCATGAGGCCAGTGGAAATGCCGAAGCCCTCCTTCACCAACACGTGCACAAGCGGCGCAAGGCAGTTGGTTGTGC…
Maro	235-12-00826-1-31-10	Human	Whole blood	No	ITS1_Specific	642	Trypanosoma congolense type Savannah	AAGCCAAGTCATCCATCGCGACACGTTGTGAGAGCCGTGACCAACACACCTGCGTACACACAAGCACTCACCATATTTCCCCACTGCACCTTCTTCCTCCAAGCACACACACTTCCTCCTCCACTCTCCCAACACACGTGGGAAGGCTTGGGAAAGATGAGGACGAGGAGGAGAAGAAGAGGGAGAAAAGCGAGCCAGTGCGCACACAATAAGCGTCGGGCGGCATAAGAACACGTCGTCTCCTCCACACCACCTCCTTCTTGCCCTTGCGGGGCGCGCACACAACCGTAAGCACCCTCGCAACACAAGAGAAAGAGAGCGACATGGGGACGCGTGTTTGGACACGTGCGTGCTCCGAGGCGCGTTTTAGAGATTGCGGCCGGTACAACAGCAGCACCC…
Mandoul	235-12-00129-1-31-10	Human	Whole blood	Clone 3	ITS1	372	Trypanosoma sp.-129-H	AAGCCAAGTCATCCATCGCGACACGTTGTTGGGGCCGTGCTCCACACACACACACAGATACGCACACATGCGTGCGTGCGTGCGTGGGTGTGTCAAGCGGCAAAAAACAAAAGTAATCTTTGAGTAGTGTTTGTGTGAGAAGGGAGAGAGAGTGTGTGTGTGTACACACTCACGCGCCCTCTCGAAAGAGCCGCGCACACACATCCACACCCACTCTTTCCCCCCCCCCTTTCTCGAGAAGAGAGAGAGAGGAGGAGAGAGAGTAGGGGATGTGGGCGGCGGGCTCTCTCTGAGTTGTGGTGTAAATCATCGGAAAATGATCCAGCTGCAGGTTCACCTACAGCTACCTTGTTACGACTTTTGCTTCCTCTA
Mandoul	235-12-00129-1-31-10	Human	Whole blood	Clone 2	gGAPDH	816	Trypanosoma sp.-129-H	GCGTATCAGATGAAGTACGACTCTGTTCACGGGAAGCCCAAGTACTCTGTTGAAACTGCCAAGAGCAACCCTTCTGTGGCTAAGCCCGATGTCCTGGTTGTCAACGGGCACCGCATCCTCTGTGTGAAGGCCCAGCGCAACCCTGCTGATCTTCCTTGGGGGAAGCTTGGTGTGGAGTATGTGATTGAGTCCACTGGCCTGTTCACCGACAAGGCGAAGGCTGAGGGCCACATTCGCGGTGGCTGCAAGAAGGTCGTGATCAGCGCCCCTGCGTCTGGCGGAGCCAAGACCATCGTGATGGGTGTGAACCAGCATGAGTACAACCCTGCAACCCACCATGTTGTGTCGAACGCCTCGTGCACGACCAACTGTCTCGCCCCTATTGTCCACGTGCTGACC…
Maro	235-51-00032-1-60-10	Tsetse	Proboscis	Clone 1	ITS1	638	Trypanosoma congolense	AAGCCAAGTCATCCATCGCGACACGTTGTGAGAGCCGTGACCAACACACTTGCGTACGCACACAAGCACTCACCATATTTCCCCCACTGCACCTTCTTCCTCCAAACACACACACTTCTTCCTCCACCCTCCCAACACACGTGGGAAGCCAGGGAAAAGATGAGGACGAGGAGAAAAAGGGGGAGAAAAGCGAGCCAGCGCGCACACAATGAGCGTCGGGCGGCATAAGAACACGTCGCCCCCTCCACCACCCCTTCTTGCCCTTGCGGGGCGCACACAATCGTAAGCACCTTCGCAACACAAGAGAAGGAGAGCGACATGGGGACGCGTGTTTGGACACGTGCGTGTTTTCCGAGGCGCGTTTTAGAGATTGCGGCCGGTACGACACAGCAGCACCCC…
Maro	235-51-00145-1-10-0	Tsetse	Tsetse remaining body	Clone 2	ITS1	221	Trypanosoma godfreyi	AAGCCAAGTCATCCATCGCGACACGTTGTGAGAACCGGGACCAACGAACACCGTCGGGCGGCACAGTCGGTAGGGTTTACGCCCAACACCGTTCTTCACCATGCCCACACACACCCTCACAGGAGAGCAGGTGCGGCTGGCAGTAGTGCTATGTATCATCGGAAAATGATCCAGCTGCAGGTTCACCTACAGCTACCTTGTTACGACTTTTGCTTCCTCTA
Maro	235-51-00053-1-60-10	Tsetse	Proboscis	Clone 1	ITS1	309	Trypanosoma grayi	TAGAGGAAGCAAAAGTCGTAACAAGGTAGCTGTAGGTGAACCTGCAGCTGGATCATTTTCCGATGATACTTTTCATGAAGCACACACACACACACGTGTGTGTGTGTGTACTCAGCGGGGAGAGTTCTTTGGCTTCTCCTTCGCACACACAGATAACACTCTTTCTTTCCGCGTGTGTATATATACATACGTAGAGGGAAAGAGATACCAAAAAAGGTACATGCCGCTTGACTTGGCGCGTTTATCTTTAAACGACGCATTGTGGTTAAGCACGGCCCCAACAACGTGTCGCGATGGATGACTTGGCTT
Maro	235-51-00085-1-45-10	Tsetse	Gut	Clone 1	ITS1	224	Trypanosoma grayi	TAGAGGAAGCAAAAGTCGTAACAAGGTAGCTGTAGGTGAACCTGCAGCTGGATCATTTTTCCGATGATATCCAACAACCTTTCAAAAACCCGAGGCCCTCTCTTACAGGGGGGGTTCTCTCTCAATTCAAAAATGAAATTTCATTTTTTGCCGCTTGAACTGGAAAATATCTTTTCCTATTTGAGCACGGCCCCAACGACGTGTCGCGATGGATGACTTGGCTT
Maro	235-51-00153-1-10-0	Tsetse	Tsetse remaining body	Clone 1	ITS1	378	Trypanosoma simiae	AAGCCAAGTCATCCATCGCTTTGCTGCGTTCTTCAACGAAATAGGAAGCCAAGTCATCCATCGCGACACGTTGTGAGAGCCGGGACCAACGCGAGACGCACTCACACACACGTATGCACACCACACACGGTCAGATACGCGTGAGAGCCTCTCTCGTCGGGCGGCAGCACATCAGGTGCGGGGAGCGAGAGAGTACCACACGGCGACCACACAACATGGCGCCACACGACCTCTCCTCTCGCTACTCAACACCCACTCTTCATCAATCACAGCGCGCGCAACAGGGCGCGGCGGATTACACTACTGTATAAGGTATCGGAAAATGATCCAGCTGCAGGTTCACCTACAGCTACCTTGTTACGACTTTTGCTTCCTCTA
Maro	235-51-00054-1-10-0	Tsetse	Tsetse remaining body	Clone 4	GAPDH	816	Trypanosoma sp.-Maro1	GTTTTGCAGGGTCGCCTTGGAGTCGTAGATAGAGCTGCGATTGTCGTTAATAAAGTCGGCGCTCACAAGCTCCTCATCTGTGTAGCCAAGAATGCCCTTCATGTACGTCTTTGATGCGCGCTTCAAAGCTGCATCGATCTCCTTGATGCTTGTGTCACGCGTTGTCGTGAAGGTAAGGTCCACCACCGATACGTCAGGGGTGGGCACACGGAATGACATGCCTGTCAGCTTGCCCTGTGTGCTTGGGATCACCATGCCCACCGCTTTCGCAGCTCCTGTCGTGCTCGGAATGATGTTTACTGCGGCCGCGCGTCCTCCACGCCAGTCTTTGATAGACACACCATCCACCGTCTTCTGCGTGGCCGTGTAGGAGTGGATTGTCGTCATAAGTCCAGTCTC…
Maro	235-51-00054-1-10-0	Tsetse	Tsetse remaining body	Clone 3	ITS1	581	Trypanosoma sp.-Maro1	TAGAGGAAGCAAAAGTCGTAACAAGGTAGCTGTAGGTGAACCTGCAGCTGGATCATTTTCCGATTAAAGAAAAAATGATATGGATGCGCATATTTATATGTGTGTGTGCATCTCCGCGGGGGAATATACAAATGACAATAAGAAAAAGGTGCTTTTCTGGCAACTCTTCTTTTTGTCCGTCCCTTCGCACCAATAAAAACACACGCATGTATGCACTACTTCACGTACTCTCTTATATGCGCACATCTGTGCATTTTGTGAGCTGCGAGGGTTGTGTGTATGTGTGTGGGCGTTTCCCCCACTCGCGTGGCATATTGTGCTGATGTGTTGTGTGCCTTTGTTTTCTTGTTCCTTCCTCCCTCAACTCTCCTTTTTTTTTTTGGAGAGCAGGGGGTGGCG…
Maro	235-51-00090-1-45-10	Tsetse	Gut	Clone 1	ITS1	267	Trypanosoma sp.-Maro2	TAGAGGAAGCAAAAGTCGTAACAAGGTAGCTGTAGGTGAACCTGCAGCTGGATCATTTTCCGATATCCARACCTACCAAAAACACTATATATGGTCCCCTACCTCCTGGCCTTTATGAGGGGGAGGTTCTTAAAAACGGGTCGACCACCAACCCCAACTGGTGTGCGCATGCCTCAAAAACGTGCGCGCGCCGCGCCGCTTCACAGGTATTATTCTATATCTGTGGACGACGGCCTCCACAACGTGTCGCGATGGATGACTTGGCTT
Maro	235-51-00186-1-60-10	Tsetse	Proboscis	Clone 5	ITS1	279	Trypanosoma sp.-Maro2	TAGAGGAAGCAAAAGTCGTAACAAGGTAGCTGTAGGTGAACCTGCAGCTGGATCATTTTCCGATATCCACAAAAACAACAAACCCACAGGGTCCCCGCCTCCCGGCCTTTACGAGGGGGAGGTATCACGGGCGAGACCACCAAAACAACGGCAAGAGAGCAAAGACACTCCGTTGTCTCTGTTTTCTCTGCTGTTCGCCTCTGCACGCGCGCGAGATTCACCTCTTGCATGCGCGTGTAGCACGGCTTCCACAACGTGTCGCGATGGATGACTTGGCTT
Maro	235-51-00100-1-10-0	Tsetse	Tsetse remaining body	Clone 1	ITS1	200	Trypanosoma vivax	AAGCCAAGTCATCCATCGCGACACGTTGTGCGGGCCGTGCTCCACCTGCGCGCGGTGCGCGGTCGAGCGGCGTCTCCGTTGATGGCGTGCCCCAAGACGAGACGGGCACGCAGAGAAGAGACGAGACGAGACGAGGCTCGGAAAATGATCCAGCTGCAGGTTCACCTACAGCTACCTTGTTACGACTTTTGCTTCCTCTA
Maro	235-51-00161-1-10-0	Tsetse	Tsetse remaining body	Clone 1	ITS1	200	Trypanosoma vivax	AAGCCAAGTCATCCATCGCGACACGTTGTGCGGGCCGTGCTCCACCTGCGCGCGGTGCGCGGTCGAGCGGCGTCTCCGTTGATGGCGTGCCCCAAGACGAGACGGGCACGCAGAGAAGAGACGAGACGAGACGAGGCTCGGAAAATGATCCAGCTGCAGGTTCACCTACAGCTACCTTGCTACGACTTTTGCTTCCTCTA
Maro	235-51-00132-1-60-10	Tsetse	Proboscis	Clone 1	ITS1	200	Trypanosoma vivax	TAGAGGAAGCAAAAGTCGTAACAAGGTAGCTGTAGGTGAACCTGCAGCTGGATCATTTTCCGAGCCTCGTCTCGTCTCGTCTCTTCTCTGCGTGCCCGTCTCGTCTTGGGGCACGCCATCAACGGAGACGCCGCTCGACCGCGCACCGCGCGCAGGTGGAGCACGGCCCGCACAACGTGTCGCGATGGATGACTTGGCTT
