# Supplementary material for: Diversity of trypanosomes in humans and cattle in the HAT foci Mandoul and Maro, Southern Chad—A matter of concern for zoonotic potential?
Source: PLoS Negl Trop Dis. 2021 Jun 9;15(6):e0009323. doi: 10.1371/journal.pntd.0009323 (PMC8224965; doi:10.1371/journal.pntd.0009323)
Supplement: S1 Raw-Data — (XLSX) [file pntd.0009323.s012.xlsx]

## Sheet: Sheet1
Serie	Department	Focus	Canton	Village	Date	Household_ID	Participant_ID	I_Q1_Sex1M2F	I_Q2_Age	Age_Categorised(Above20-Under20)	Age_Groupedin5	Consent_form	Questionnaire	DNAConcentration	TrypsSpLabelled	TrypanosomePosNeg	TcongPositive	TbgambiensePositive	TrypanosomaspPositive	Feedback	Comment
1	Kouh_Est	Mandoul	Bembaïtada	Bembaïtada	01.02.17	1	1	Male	59	above20	above20	1	1	7.4	Negative	Negative	Negative	Negative	Negative	1
2	Kouh_Est	Mandoul	Bembaïtada	Bembaïtada	01.02.17	1	2	Female	40	above20	above20	1	1	4.8	Negative	Negative	Negative	Negative	Negative	1
3	Kouh_Est	Mandoul	Bembaïtada	Bembaïtada	01.02.17	1	3	Female	26	above20	above20	1	1	8.2	Negative	Negative	Negative	Negative	Negative	1
4	Kouh_Est	Mandoul	Bembaïtada	Bembaïtada	01.02.17	1	4	Male	18	Under20	15 to 20	1	1	7	Negative	Negative	Negative	Negative	Negative	1
5	Kouh_Est	Mandoul	Bembaïtada	Bembaïtada	01.02.17	1	5	Female	5	Under20	05 to 09	1	1	7.8	Negative	Negative	Negative	Negative	Negative	1
6	Kouh_Est	Mandoul	Bembaïtada	Bembaïtada	01.02.17	1	6	Female	73	above20	above20	1	1	8.3	Negative	Negative	Negative	Negative	Negative	1
7	Kouh_Est	Mandoul	Bembaïtada	Bembaïtada	01.02.17	1	7	Female	20	Under20	15 to 20	1	1	7.3	Negative	Negative	Negative	Negative	Negative	1
10	Kouh_Est	Mandoul	Bembaïtada	Bembaïtada	01.02.17	1	10	Male	19	Under20	15 to 20	1	1	5.9	Negative	Negative	Negative	Negative	Negative	1
11	Kouh_Est	Mandoul	Bembaïtada	Bembaïtada	01.02.17	1	11	Male	31	above20	above20	1	1	6.2	Negative	Negative	Negative	Negative	Negative	1
12	Kouh_Est	Mandoul	Bembaïtada	Bembaïtada	01.02.17	1	12	Male	15	Under20	15 to 20	1	0	6.2	Negative	Negative	Negative	Negative	Negative	1
14	Kouh_Est	Mandoul	Bembaïtada	Bembaïtada	01.02.17	1	14	Male	18	Under20	15 to 20	1	1	10	Negative	Negative	Negative	Negative	Negative	1
15	Kouh_Est	Mandoul	Bembaïtada	Bembaïtada	01.02.17	5	15	Male	60	above20	above20	1	1	7.7	Negative	Negative	Negative	Negative	Negative	1
16	Kouh_Est	Mandoul	Bembaïtada	Bembaïtada	01.02.17	5	16	Female	50	above20	above20	1	1	6.5	Negative	Negative	Negative	Negative	Negative	1
17	Kouh_Est	Mandoul	Bembaïtada	Bembaïtada	01.02.17	5	17	Male	25	above20	above20	1	1	6.8	Negative	Negative	Negative	Negative	Negative	1
19	Kouh_Est	Mandoul	Bembaïtada	Bembaïtada	01.02.17	5	19	Male	15	Under20	15 to 20	1	0	6.9	Negative	Negative	Negative	Negative	Negative	1
20	Kouh_Est	Mandoul	Bembaïtada	Bembaïtada	01.02.17	5	20	Male	15	Under20	15 to 20	1	0	8.3	Negative	Negative	Negative	Negative	Negative	1
21	Kouh_Est	Mandoul	Bembaïtada	Bembaïtada	01.02.17	5	21	Male	24	above20	above20	1	0	10.7	Negative	Negative	Negative	Negative	Negative	1
22	Kouh_Est	Mandoul	Bembaïtada	Bembaïtada	01.02.17	5	22	Male	9	Under20	05 to 09	1	1	5.2	Negative	Negative	Negative	Negative	Negative	1
23	Kouh_Est	Mandoul	Bembaïtada	Bembaïtada	01.02.17	5	23	Male	7	Under20	05 to 09	1	1	5.3	Negative	Negative	Negative	Negative	Negative	1
24	Kouh_Est	Mandoul	Bembaïtada	Bembaïtada	01.02.17	5	24	Male	7	Under20	05 to 09	1	1	9.8	Negative	Negative	Negative	Negative	Negative	1
25	Kouh_Est	Mandoul	Bembaïtada	Bembaïtada	01.02.17	5	25	Male	10	Under20	10 to 14	1	1	5.8	Negative	Negative	Negative	Negative	Negative	1
26	Kouh_Est	Mandoul	Bembaïtada	Bembaïtada	01.02.17	5	26	Female	25	above20	above20	1	1	7.5	Negative	Negative	Negative	Negative	Negative	1
27	Kouh_Est	Mandoul	Bembaïtada	Bembaïtada	01.02.17	5	27	Female	7	Under20	05 to 09	1	1	7.3	Negative	Negative	Negative	Negative	Negative	1
28	Kouh_Est	Mandoul	Bembaïtada	Bembaïtada	01.02.17	5	28	Male	4	Under20	05 to 09	1	1	6.8	Negative	Negative	Negative	Negative	Negative	1
29	Kouh_Est	Mandoul	Bembaïtada	Bembaïtada	01.02.17	5	29	Female	18	Under20	15 to 20	1	1	8.5	Negative	Negative	Negative	Negative	Negative	1
32	Kouh_Est	Mandoul	Bembaïtada	Bembaïtada	01.02.17	5	32	Female	30	above20	above20	1	1	4.2	Negative	Negative	Negative	Negative	Negative	1
33	Kouh_Est	Mandoul	Bembaïtada	Bembaïtada	01.02.17	2	33	Male	50	above20	above20	1	1	7.9	Negative	Negative	Negative	Negative	Negative	1
34	Kouh_Est	Mandoul	Bembaïtada	Bembaïtada	01.02.17	2	34	Female	45	above20	above20	1	1	5.7	Negative	Negative	Negative	Negative	Negative	1
35	Kouh_Est	Mandoul	Bembaïtada	Bembaïtada	01.02.17	2	35	Male	20	Under20	15 to 20	1	0	5.1	Negative	Negative	Negative	Negative	Negative	1
36	Kouh_Est	Mandoul	Bembaïtada	Bembaïtada	01.02.17	3	36	Male	60	above20	above20	1	1	6.5	Negative	Negative	Negative	Negative	Negative	1
37	Kouh_Est	Mandoul	Bembaïtada	Bembaïtada	01.02.17	3	37	Female	35	above20	above20	1	1	4.9	Negative	Negative	Negative	Negative	Negative	1
38	Kouh_Est	Mandoul	Bembaïtada	Bembaïtada	01.02.17	3	38	Female	25	above20	above20	1	1	6.1	Negative	Negative	Negative	Negative	Negative	1
39	Kouh_Est	Mandoul	Bembaïtada	Bembaïtada	01.02.17	3	39	Female	12	Under20	10 to 14	1	1	4.8	Negative	Negative	Negative	Negative	Negative	1
40	Kouh_Est	Mandoul	Bembaïtada	Bembaïtada	01.02.17	3	40	Female	35	above20	above20	1	1	4.9	Negative	Negative	Negative	Negative	Negative	1
42	Kouh_Est	Mandoul	Bembaïtada	Bembaïtada	01.02.17	3	42	Female	25	above20	above20	1	1	13.6	Negative	Negative	Negative	Negative	Negative	1
43	Kouh_Est	Mandoul	Bembaïtada	Bembaïtada	01.02.17	3	43	Male	26	above20	above20	1	1	10.7	Negative	Negative	Negative	Negative	Negative	1
45	Kouh_Est	Mandoul	Bembaïtada	Bembaïtada	01.02.17	3	45	Female	11	Under20	10 to 14	1	1	8.9	Negative	Negative	Negative	Negative	Negative	1
46	Kouh_Est	Mandoul	Bembaïtada	Bembaïtada	01.02.17	4	46	Male	57	above20	above20	1	1	11.8	Negative	Negative	Negative	Negative	Negative	1
47	Kouh_Est	Mandoul	Bembaïtada	Bembaïtada	01.02.17	4	47	Female	45	above20	above20	1	1	8.8	Negative	Negative	Negative	Negative	Negative	1
49	Kouh_Est	Mandoul	Bembaïtada	Bembaïtada	01.02.17	4	49	Female	73	above20	above20	1	1	11.1	Negative	Negative	Negative	Negative	Negative	1
50	Kouh_Est	Mandoul	Bembaïtada	Bembaïtada	01.02.17	4	50	Female	63	above20	above20	1	1	11	Negative	Negative	Negative	Negative	Negative	1
51	Kouh_Est	Mandoul	Bembaïtada	Bembaïtada	01.02.17	4	51	Female	35	above20	above20	1	1	10.9	Negative	Negative	Negative	Negative	Negative	1
52	Kouh_Est	Mandoul	Bembaïtada	Bembaïtada	01.02.17	4	52	Female	20	Under20	15 to 20	1	1	12.8	Negative	Negative	Negative	Negative	Negative	1
53	Kouh_Est	Mandoul	Bembaïtada	Bembaïtada	01.02.17	4	53	Male	16	Under20	15 to 20	1	1	8.1	Negative	Negative	Negative	Negative	Negative	1
54	Kouh_Est	Mandoul	Bembaïtada	Bembaïtada	01.02.17	4	54	Female	13	Under20	10 to 14	1	1	9.9	Negative	Negative	Negative	Negative	Negative	1
55	Kouh_Est	Mandoul	Bembaïtada	Bembaïtada	01.02.17	4	55	Male	9	Under20	05 to 09	1	1	11	Negative	Negative	Negative	Negative	Negative	1
56	Kouh_Est	Mandoul	Bembaïtada	Bembaïtada	01.02.17	4	56	Male	6	Under20	05 to 09	1	1	15.8	Negative	Negative	Negative	Negative	Negative	1
57	Kouh_Est	Mandoul	Bembaïtada	Bembaïtada	01.02.17	6	57	Male	32	above20	above20	1	1	14.4	Negative	Negative	Negative	Negative	Negative	1
58	Kouh_Est	Mandoul	Bembaïtada	Bembaïtada	01.02.17	6	58	Female	25	above20	above20	1	1	7.8	Negative	Negative	Negative	Negative	Negative	1
60	Kouh_Est	Mandoul	Bembaïtada	Bembaïtada	01.02.17	6	60	Male	18	Under20	15 to 20	1	1	8.7	Negative	Negative	Negative	Negative	Negative	1
61	Kouh_Est	Mandoul	Bembaïtada	Bembaïtada	01.02.17	6	61	Female	18	Under20	15 to 20	1	1	10.9	Negative	Negative	Negative	Negative	Negative	1
62	Kouh_Est	Mandoul	Bembaïtada	Bembaïtada	01.02.17	6	62	Male	12	Under20	10 to 14	1	1	9.5	Negative	Negative	Negative	Negative	Negative	1
63	Kouh_Est	Mandoul	Bembaïtada	Konael	02.02.17	7	63	Male	32	above20	above20	1	1	24.6	Negative	Negative	Negative	Negative	Negative	1
64	Kouh_Est	Mandoul	Bembaïtada	Konael	02.02.17	7	64	Male	20	Under20	15 to 20	1	1	10.3	Negative	Negative	Negative	Negative	Negative	1
65	Kouh_Est	Mandoul	Bembaïtada	Konael	02.02.17	7	65	Male	35	above20	above20	1	1	12.5	Negative	Negative	Negative	Negative	Negative	1
66	Kouh_Est	Mandoul	Bembaïtada	Konael	02.02.17	7	66	Female	28	above20	above20	1	1	13.7	Negative	Negative	Negative	Negative	Negative	1
67	Kouh_Est	Mandoul	Bembaïtada	Konael	02.02.17	7	67	Female	25	above20	above20	1	1	9.6	Negative	Negative	Negative	Negative	Negative	1
68	Kouh_Est	Mandoul	Bembaïtada	Konael	02.02.17	7	68	Male	8	Under20	05 to 09	1	1	9.8	Negative	Negative	Negative	Negative	Negative	1
70	Kouh_Est	Mandoul	Bembaïtada	Konael	02.02.17	8	70	Male	32	above20	above20	1	1	12.1	Negative	Negative	Negative	Negative	Negative	1
72	Kouh_Est	Mandoul	Bembaïtada	Konael	02.02.17	8	72	Female	7	Under20	05 to 09	1	1	15	Negative	Negative	Negative	Negative	Negative	1
73	Kouh_Est	Mandoul	Bembaïtada	Konael	02.02.17	8	73	Male	5	Under20	05 to 09	1	1	12.8	Negative	Negative	Negative	Negative	Negative	1
74	Kouh_Est	Mandoul	Bembaïtada	Konael	02.02.17	9	74	Male	27	above20	above20	1	1	11.5	Negative	Negative	Negative	Negative	Negative	1
75	Kouh_Est	Mandoul	Bembaïtada	Konael	02.02.17	9	75	Female	25	above20	above20	1	1	10	Negative	Negative	Negative	Negative	Negative	1
76	Kouh_Est	Mandoul	Bembaïtada	Konael	02.02.17	9	76	Male	18	Under20	15 to 20	1	1	15.9	Negative	Negative	Negative	Negative	Negative	1
77	Kouh_Est	Mandoul	Bembaïtada	Konael	02.02.17	9	77	Female	11	Under20	10 to 14	1	1	11	Negative	Negative	Negative	Negative	Negative	1
78	Kouh_Est	Mandoul	Bembaïtada	Konael	02.02.17	9	78	Female	7	Under20	05 to 09	1	1	11.5	Negative	Negative	Negative	Negative	Negative	1
80	Kouh_Est	Mandoul	Bembaïtada	Konael	02.02.17	10	80	Male	40	above20	above20	1	1	8.4	Negative	Negative	Negative	Negative	Negative	1
81	Kouh_Est	Mandoul	Bembaïtada	Konael	02.02.17	10	81	Female	35	above20	above20	1	1	7.2	Negative	Negative	Negative	Negative	Negative	1
82	Kouh_Est	Mandoul	Bembaïtada	Konael	02.02.17	10	82	Male	19	Under20	15 to 20	1	1	8.2	Negative	Negative	Negative	Negative	Negative	1
83	Kouh_Est	Mandoul	Bembaïtada	Konael	02.02.17	10	83	Female	15	Under20	15 to 20	1	1	13.9	Negative	Negative	Negative	Negative	Negative	1
84	Kouh_Est	Mandoul	Bembaïtada	Konael	02.02.17	10	84	Female	17	Under20	15 to 20	1	1	13.1	Negative	Negative	Negative	Negative	Negative	1
85	Kouh_Est	Mandoul	Bembaïtada	Konael	02.02.17	10	85	Male	12	Under20	10 to 14	1	1	11.9	Negative	Negative	Negative	Negative	Negative	1
86	Kouh_Est	Mandoul	Bembaïtada	Konael	02.02.17	10	86	Male	10	Under20	10 to 14	1	1	11.3	Negative	Negative	Negative	Negative	Negative	1
87	Kouh_Est	Mandoul	Bembaïtada	Konael	02.02.17	10	87	Male	6	Under20	05 to 09	1	1	13.7	Negative	Negative	Negative	Negative	Negative	1
88	Kouh_Est	Mandoul	Bembaïtada	Konael	02.02.17	10	88	Male	7	Under20	05 to 09	1	1	15	Negative	Negative	Negative	Negative	Negative	1
89	Kouh_Est	Mandoul	Bembaïtada	Konael	02.02.17	10	89	Male	4	Under20	05 to 09	1	1	12.3	Negative	Negative	Negative	Negative	Negative	1
90	Kouh_Est	Mandoul	Bembaïtada	Konael	02.02.17	11	90	Male	35	above20	above20	1	1	9.2	Negative	Negative	Negative	Negative	Negative	1
91	Kouh_Est	Mandoul	Bembaïtada	Konael	02.02.17	11	91	Female	25	above20	above20	1	1	7.1	Negative	Negative	Negative	Negative	Negative	1
92	Kouh_Est	Mandoul	Bembaïtada	Konael	02.02.17	11	92	Male	17	Under20	15 to 20	1	1	8.5	Negative	Negative	Negative	Negative	Negative	1
93	Kouh_Est	Mandoul	Bembaïtada	Konael	02.02.17	11	93	Male	19	Under20	15 to 20	1	1	6.5	Negative	Negative	Negative	Negative	Negative	1
94	Kouh_Est	Mandoul	Bembaïtada	Konael	02.02.17	11	94	Female	13	Under20	10 to 14	1	1	8.3	Negative	Negative	Negative	Negative	Negative	1
95	Kouh_Est	Mandoul	Bembaïtada	Konael	02.02.17	11	95	Male	13	Under20	10 to 14	1	1	7.5	Negative	Negative	Negative	Negative	Negative	1
96	Kouh_Est	Mandoul	Bembaïtada	Konael	02.02.17	11	96	Female	9	Under20	05 to 09	1	1	6.3	Negative	Negative	Negative	Negative	Negative	1
97	Kouh_Est	Mandoul	Bembaïtada	Konael	02.02.17	11	97	Male	9	Under20	05 to 09	1	1	9.2	Negative	Negative	Negative	Negative	Negative	1
98	Kouh_Est	Mandoul	Bembaïtada	Konael	02.02.17	12	98	Male	55	above20	above20	1	1	5.5	Negative	Negative	Negative	Negative	Negative	1
99	Kouh_Est	Mandoul	Bembaïtada	Konael	02.02.17	12	99	Female	40	above20	above20	1	1	8.5	Negative	Negative	Negative	Negative	Negative	1
100	Kouh_Est	Mandoul	Bembaïtada	Konael	02.02.17	12	100	Female	33	above20	above20	1	1	6.2	Negative	Negative	Negative	Negative	Negative	1
101	Kouh_Est	Mandoul	Bembaïtada	Konael	02.02.17	12	101	Male	13	Under20	10 to 14	1	1	13.8	Negative	Negative	Negative	Negative	Negative	1
102	Kouh_Est	Mandoul	Bembaïtada	Konael	02.02.17	12	102	Female	12	Under20	10 to 14	1	1	7.7	Negative	Negative	Negative	Negative	Negative	1
103	Kouh_Est	Mandoul	Bembaïtada	Konael	02.02.17	13	103	Female	60	above20	above20	1	1	7.7	Negative	Negative	Negative	Negative	Negative	1	Positive-HAT?
105	Kouh_Est	Mandoul	Bembaïtada	Konael	02.02.17	13	105	Male	6	Under20	05 to 09	1	1	15.8	Negative	Negative	Negative	Negative	Negative	1	Positive-HAT?
106	Kouh_Est	Mandoul	Bembaïtada	Konael	02.02.17	13	106	Male	4	Under20	05 to 09	1	1	14.6	Negative	Negative	Negative	Negative	Negative	1	Positive-HAT?
107	Kouh_Est	Mandoul	Bembaïtada	Konael	02.02.17	13	107	Female	3	Under20	05 to 09	1	1	9.8	Negative	Negative	Negative	Negative	Negative	1	Positive-HAT?
109	Kouh_Est	Mandoul	Bembaïtada	Kobiteye	03.02.17	14	109	Male	56	above20	above20	1	1	4	Negative	Negative	Negative	Negative	Negative	1
110	Kouh_Est	Mandoul	Bembaïtada	Kobiteye	03.02.17	14	110	Female	40	above20	above20	1	1	3.4	Negative	Negative	Negative	Negative	Negative	1
111	Kouh_Est	Mandoul	Bembaïtada	Kobiteye	03.02.17	14	111	Female	35	above20	above20	1	1	4.4	Negative	Negative	Negative	Negative	Negative	1
112	Kouh_Est	Mandoul	Bembaïtada	Kobiteye	03.02.17	14	112	Male	20	Under20	15 to 20	1	1	4.6	Negative	Negative	Negative	Negative	Negative	1
113	Kouh_Est	Mandoul	Bembaïtada	Kobiteye	03.02.17	14	113	Male	7	Under20	05 to 09	1	1	4.5	Negative	Negative	Negative	Negative	Negative	1
114	Kouh_Est	Mandoul	Bembaïtada	Kobiteye	03.02.17	14	114	Male	7	Under20	05 to 09	1	1	3.9	Negative	Negative	Negative	Negative	Negative	1
116	Kouh_Est	Mandoul	Bembaïtada	Kobiteye	03.02.17	14	116	Female	10	Under20	10 to 14	1	1	4.9	Negative	Negative	Negative	Negative	Negative	1
117	Kouh_Est	Mandoul	Bembaïtada	Kobiteye	03.02.17	14	117	Male	42	above20	above20	1	1	3.1	Negative	Negative	Negative	Negative	Negative	1
118	Kouh_Est	Mandoul	Bembaïtada	Kobiteye	03.02.17	14	118	Male	12	Under20	10 to 14	1	1	6	Negative	Negative	Negative	Negative	Negative	1
119	Kouh_Est	Mandoul	Bembaïtada	Kobiteye	03.02.17	15	119	Male	63	above20	above20	1	1	3.6	Negative	Negative	Negative	Negative	Negative	1
120	Kouh_Est	Mandoul	Bembaïtada	Kobiteye	03.02.17	15	120	Female	55	above20	above20	1	1	3.8	Negative	Negative	Negative	Negative	Negative	1
121	Kouh_Est	Mandoul	Bembaïtada	Kobiteye	03.02.17	15	121	Male	24	above20	above20	1	1	3.6	Negative	Negative	Negative	Negative	Negative	1
122	Kouh_Est	Mandoul	Bembaïtada	Kobiteye	03.02.17	15	122	Female	40	above20	above20	1	1	5.4	Negative	Negative	Negative	Negative	Negative	1
123	Kouh_Est	Mandoul	Bembaïtada	Kobiteye	03.02.17	15	123	Female	25	above20	above20	1	1	2.3	Negative	Negative	Negative	Negative	Negative	1
124	Kouh_Est	Mandoul	Bembaïtada	Kobiteye	03.02.17	15	124	Female	45	above20	above20	1	1	4.2	Negative	Negative	Negative	Negative	Negative	1
125	Kouh_Est	Mandoul	Bembaïtada	Kobiteye	03.02.17	16	125	Male	35	above20	above20	1	1	2.6	Negative	Negative	Negative	Negative	Negative	1
126	Kouh_Est	Mandoul	Bembaïtada	Kobiteye	03.02.17	16	126	Female	20	Under20	15 to 20	1	1	4.4	Negative	Negative	Negative	Negative	Negative	1
127	Kouh_Est	Mandoul	Bembaïtada	Kobiteye	03.02.17	16	127	Male	22	above20	above20	1	1	2.3	Negative	Negative	Negative	Negative	Negative	1
128	Kouh_Est	Mandoul	Bembaïtada	Kobiteye	03.02.17	16	128	Female	21	above20	above20	1	1	2.9	Negative	Negative	Negative	Negative	Negative	1
129	Kouh_Est	Mandoul	Bembaïtada	Kobiteye	03.02.17	16	129	Male	65	above20	above20	1	1	3	Trypanosoma sp.-129-H	Positive	Negative	Negative	Positive	1	Old-patient-HAT
130	Kouh_Est	Mandoul	Bembaïtada	Kobiteye	03.02.17	16	130	Female	40	above20	above20	1	1	2.8	Negative	Negative	Negative	Negative	Negative	1
131	Kouh_Est	Mandoul	Bembaïtada	Kobiteye	03.02.17	16	131	Male	43	above20	above20	1	1	2.3	Negative	Negative	Negative	Negative	Negative	1
132	Kouh_Est	Mandoul	Bembaïtada	Kobiteye	03.02.17	16	132	Male	18	Under20	15 to 20	1	1	2.7	Negative	Negative	Negative	Negative	Negative	1
133	Kouh_Est	Mandoul	Bembaïtada	Kobiteye	03.02.17	16	133	Male	19	Under20	15 to 20	1	1	3.1	Negative	Negative	Negative	Negative	Negative	1
134	Kouh_Est	Mandoul	Bembaïtada	Kobiteye	03.02.17	17	134	Female	29	above20	above20	1	1	2.8	Negative	Negative	Negative	Negative	Negative	1	Positive-HAT in the past
135	Kouh_Est	Mandoul	Bembaïtada	Kobiteye	03.02.17	17	135	Male	5	Under20	05 to 09	1	0	5.8	Negative	Negative	Negative	Negative	Negative	1	Positive-HAT in the past
136	Kouh_Est	Mandoul	Bembaïtada	Kobiteye	03.02.17	17	136	Male	3	Under20	05 to 09	1	0	5.4	Negative	Negative	Negative	Negative	Negative	1	Positive-HAT in the past
137	Kouh_Est	Mandoul	Bembaïtada	Kobiteye	03.02.17	17	137	Female	50	above20	above20	1	1	3.6	Negative	Negative	Negative	Negative	Negative	1	Positive-HAT in the past
138	Kouh_Est	Mandoul	Bembaïtada	Kobiteye	03.02.17	17	138	Male	9	Under20	05 to 09	1	0	5.8	Negative	Negative	Negative	Negative	Negative	1	Positive-HAT in the past
139	Kouh_Est	Mandoul	Bembaïtada	Kobiteye	03.02.17	17	139	Male	3	Under20	05 to 09	1	0	4.6	Negative	Negative	Negative	Negative	Negative	1	Positive-HAT in the past
141	Kouh_Est	Mandoul	Bembaïtada	Kobiteye	03.02.17	18	141	Male	33	above20	above20	1	1	3.2	Negative	Negative	Negative	Negative	Negative	1
142	Kouh_Est	Mandoul	Bembaïtada	Kobiteye	03.02.17	18	142	Female	55	above20	above20	1	1	3.7	Negative	Negative	Negative	Negative	Negative	1
143	Kouh_Est	Mandoul	Bembaïtada	Kobiteye	03.02.17	18	143	Female	35	above20	above20	1	1	3.9	Negative	Negative	Negative	Negative	Negative	1
144	Kouh_Est	Mandoul	Bembaïtada	Kobiteye	03.02.17	18	144	Male	7	Under20	05 to 09	1	1	2.9	Negative	Negative	Negative	Negative	Negative	1
145	Kouh_Est	Mandoul	Bembaïtada	Kobiteye	03.02.17	18	145	Female	15	Under20	15 to 20	1	1	7.2	Negative	Negative	Negative	Negative	Negative	1
146	Kouh_Est	Mandoul	Bembaïtada	Kobiteye	03.02.17	18	146	Female	22	above20	above20	1	1	4.9	Negative	Negative	Negative	Negative	Negative	1
147	Kouh_Est	Mandoul	Bembaïtada	Dedaye I	04.02.17	19	147	Male	45	above20	above20	1	1	4.2	Negative	Negative	Negative	Negative	Negative	1
148	Kouh_Est	Mandoul	Bembaïtada	Dedaye I	04.02.17	19	148	Male	23	above20	above20	1	1	7	Negative	Negative	Negative	Negative	Negative	1
149	Kouh_Est	Mandoul	Bembaïtada	Dedaye I	04.02.17	19	149	Male	23	above20	above20	1	1	4.1	Negative	Negative	Negative	Negative	Negative	1
151	Kouh_Est	Mandoul	Bembaïtada	Dedaye I	04.02.17	19	151	Female	18	Under20	15 to 20	1	1	4.9	Negative	Negative	Negative	Negative	Negative	1
153	Kouh_Est	Mandoul	Bembaïtada	Dedaye I	04.02.17	19	153	Female	16	Under20	15 to 20	1	1	4.9	Negative	Negative	Negative	Negative	Negative	1
154	Kouh_Est	Mandoul	Bembaïtada	Dedaye I	04.02.17	20	154	Male	70	above20	above20	1	1	4.4	Negative	Negative	Negative	Negative	Negative	1
156	Kouh_Est	Mandoul	Bembaïtada	Dedaye I	04.02.17	20	156	Male	4	Under20	05 to 09	1	0	4.9	Negative	Negative	Negative	Negative	Negative	1
157	Kouh_Est	Mandoul	Bembaïtada	Dedaye I	04.02.17	20	157	Male	23	above20	above20	1	1	3.4	Negative	Negative	Negative	Negative	Negative	1
158	Kouh_Est	Mandoul	Bembaïtada	Dedaye I	04.02.17	21	158	Male	25	above20	above20	1	1	5.3	Negative	Negative	Negative	Negative	Negative	1
159	Kouh_Est	Mandoul	Bembaïtada	Dedaye I	04.02.17	21	159	Female	20	Under20	15 to 20	1	0	5.1	Negative	Negative	Negative	Negative	Negative	1
160	Kouh_Est	Mandoul	Bembaïtada	Dedaye I	04.02.17	21	160	Female	13	Under20	10 to 14	1	1	5.5	Negative	Negative	Negative	Negative	Negative	1
161	Kouh_Est	Mandoul	Bembaïtada	Dedaye I	04.02.17	21	161	Female	10	Under20	10 to 14	1	1	4.3	Negative	Negative	Negative	Negative	Negative	1
162	Kouh_Est	Mandoul	Bembaïtada	Dedaye I	04.02.17	21	162	Male	7	Under20	05 to 09	1	1	5.4	Negative	Negative	Negative	Negative	Negative	1
163	Kouh_Est	Mandoul	Bembaïtada	Dedaye I	04.02.17	21	163	Male	48	above20	above20	1	1	4.5	Negative	Negative	Negative	Negative	Negative	1
164	Kouh_Est	Mandoul	Bembaïtada	Dedaye I	04.02.17	21	164	Female	43	above20	above20	1	0	3.7	Negative	Negative	Negative	Negative	Negative	1
165	Kouh_Est	Mandoul	Bembaïtada	Dedaye I	04.02.17	22	165	Male	39	above20	above20	1	1	2.4	Negative	Negative	Negative	Negative	Negative	1
166	Kouh_Est	Mandoul	Bembaïtada	Dedaye I	04.02.17	22	166	Female	35	above20	above20	1	1	4.5	Negative	Negative	Negative	Negative	Negative	1
167	Kouh_Est	Mandoul	Bembaïtada	Dedaye I	04.02.17	22	167	Female	34	above20	above20	1	1	4.7	Negative	Negative	Negative	Negative	Negative	1
168	Kouh_Est	Mandoul	Bembaïtada	Dedaye I	04.02.17	22	168	Female	36	above20	above20	1	1	3.2	Negative	Negative	Negative	Negative	Negative	1
169	Kouh_Est	Mandoul	Bembaïtada	Dedaye I	04.02.17	22	169	Female	40	above20	above20	1	1	3.6	Negative	Negative	Negative	Negative	Negative	1
170	Kouh_Est	Mandoul	Bembaïtada	Dedaye I	04.02.17	22	170	Female	9	Under20	05 to 09	1	1	5.5	Negative	Negative	Negative	Negative	Negative	1
171	Kouh_Est	Mandoul	Bembaïtada	Dedaye I	04.02.17	22	171	Male	12	Under20	10 to 14	1	1	4.6	Negative	Negative	Negative	Negative	Negative	1
172	Kouh_Est	Mandoul	Bembaïtada	Dedaye I	04.02.17	22	172	Male	18	Under20	15 to 20	1	1	5.7	Negative	Negative	Negative	Negative	Negative	1
173	Kouh_Est	Mandoul	Bembaïtada	Dedaye I	04.02.17	22	173	Male	5	Under20	05 to 09	1	1	4.5	Negative	Negative	Negative	Negative	Negative	1
174	Kouh_Est	Mandoul	Bembaïtada	Dedaye I	04.02.17	22	174	Female	12	Under20	10 to 14	1	1	5.9	Negative	Negative	Negative	Negative	Negative	1
175	Kouh_Est	Mandoul	Bembaïtada	Dedaye I	04.02.17	22	175	Male	10	Under20	10 to 14	1	1	6.4	Negative	Negative	Negative	Negative	Negative	1
176	Kouh_Est	Mandoul	Bembaïtada	Dedaye I	04.02.17	22	176	Male	8	Under20	05 to 09	1	1	5.8	Negative	Negative	Negative	Negative	Negative	1
177	Kouh_Est	Mandoul	Bembaïtada	Dedaye I	04.02.17	22	177	Female	4	Under20	05 to 09	1	1	5.2	Negative	Negative	Negative	Negative	Negative	1
179	Kouh_Est	Mandoul	Bembaïtada	Dedaye I	04.02.17	23	179	Male	38	above20	above20	1	1	6.5	Negative	Negative	Negative	Negative	Negative	1
180	Kouh_Est	Mandoul	Bembaïtada	Dedaye I	04.02.17	23	180	Male	12	Under20	10 to 14	1	0	10.8	Negative	Negative	Negative	Negative	Negative	1
181	Kouh_Est	Mandoul	Bembaïtada	Dedaye I	04.02.17	23	181	Male	10	Under20	10 to 14	1	0	8.4	Negative	Negative	Negative	Negative	Negative	1
182	Kouh_Est	Mandoul	Bembaïtada	Dedaye I	04.02.17	23	182	Male	11	Under20	10 to 14	1	1	7.7	Negative	Negative	Negative	Negative	Negative	1
185	Kouh_Est	Mandoul	Bembaïtada	Ferrick Sandana Lelou	06.02.17	25	185	Male	35	above20	above20	1	1	5.7	Negative	Negative	Negative	Negative	Negative	1
186	Kouh_Est	Mandoul	Bembaïtada	Ferrick Sandana Lelou	06.02.17	25	186	Female	32	above20	above20	1	0	6	Negative	Negative	Negative	Negative	Negative	1
189	Kouh_Est	Mandoul	Bembaïtada	Ferrick Sandana Lelou	06.02.17	25	189	Female	12	Under20	10 to 14	1	1	7.2	Negative	Negative	Negative	Negative	Negative	1
190	Kouh_Est	Mandoul	Bembaïtada	Ferrick Sandana Lelou	06.02.17	25	190	Female	8	Under20	05 to 09	1	1	4.6	Negative	Negative	Negative	Negative	Negative	1
191	Kouh_Est	Mandoul	Bembaïtada	Ferrick Sandana Lelou	06.02.17	25	191	Female	30	above20	above20	1	1	7.3	Negative	Negative	Negative	Negative	Negative	1
192	Kouh_Est	Mandoul	Bembaïtada	Ferrick Sandana Lelou	06.02.17	25	192	Female	14	Under20	10 to 14	1	1	7.2	Negative	Negative	Negative	Negative	Negative	1
193	Kouh_Est	Mandoul	Bembaïtada	Ferrick Sandana Lelou	06.02.17	25	193	Female	7	Under20	05 to 09	1	1	8.6	Negative	Negative	Negative	Negative	Negative	1
196	Kouh_Est	Mandoul	Bembaïtada	Ferrick Sandana Lelou	06.02.17	26	196	Male	70	above20	above20	1	1	8.4	Negative	Negative	Negative	Negative	Negative	1
197	Kouh_Est	Mandoul	Bembaïtada	Ferrick Sandana Lelou	06.02.17	26	197	Female	40	above20	above20	1	1	5.3	Negative	Negative	Negative	Negative	Negative	1
198	Kouh_Est	Mandoul	Bembaïtada	Ferrick Sandana Lelou	06.02.17	26	198	Female	50	above20	above20	1	1	5	Negative	Negative	Negative	Negative	Negative	1
200	Kouh_Est	Mandoul	Bembaïtada	Ferrick Sandana Lelou	06.02.17	27	200	Male	80	above20	above20	1	1	5.3	Negative	Negative	Negative	Negative	Negative	1
201	Kouh_Est	Mandoul	Bembaïtada	Ferrick Sandana Lelou	06.02.17	27	201	Female	50	above20	above20	1	1	4.2	Negative	Negative	Negative	Negative	Negative	1
202	Kouh_Est	Mandoul	Bembaïtada	Ferrick Sandana Lelou	06.02.17	28	202	Male	30	above20	above20	1	1	7.4	Negative	Negative	Negative	Negative	Negative	1
203	Kouh_Est	Mandoul	Bembaïtada	Ferrick Sandana Lelou	06.02.17	28	203	Male	15	Under20	15 to 20	1	1	4.6	Negative	Negative	Negative	Negative	Negative	1
204	Kouh_Est	Mandoul	Bembaïtada	Ferrick Sandana Lelou	06.02.17	28	204	Male	10	Under20	10 to 14	1	1	4.9	Negative	Negative	Negative	Negative	Negative	1
205	Kouh_Est	Mandoul	Bembaïtada	Ferrick Sandana Lelou	06.02.17	28	205	Male	9	Under20	05 to 09	1	1	3.8	Negative	Negative	Negative	Negative	Negative	1
206	Kouh_Est	Mandoul	Bembaïtada	Ferrick Sandana Lelou	06.02.17	28	206	Female	25	above20	above20	1	1	4.6	Negative	Negative	Negative	Negative	Negative	1
207	Kouh_Est	Mandoul	Bembaïtada	Ferrick Sandana Lelou	06.02.17	28	207	Male	35	above20	above20	1	1	5.7	Negative	Negative	Negative	Negative	Negative	1
208	Kouh_Est	Mandoul	Bembaïtada	Ferrick Sandana Lelou	06.02.17	29	208	Male	34	above20	above20	1	1	3.8	Negative	Negative	Negative	Negative	Negative	1
210	Kouh_Est	Mandoul	Bembaïtada	Ferrick Sandana Lelou	06.02.17	26	210	Male	22	above20	above20	1	1	4	Negative	Negative	Negative	Negative	Negative	1
211	Kouh_Est	Mandoul	Bembaïtada	Ferrick Sandana Lelou	06.02.17	26	211	Male	18	Under20	15 to 20	1	1	5.9	Negative	Negative	Negative	Negative	Negative	1
212	Kouh_Est	Mandoul	Bembaïtada	Ferrick Sandana Lelou	06.02.17	30	212	Male	33	above20	above20	1	1	5.8	Negative	Negative	Negative	Negative	Negative	1
213	Kouh_Est	Mandoul	Bembaïtada	Kousserie	07.02.17	31	213	Male	26	above20	above20	1	1	4.4	Negative	Negative	Negative	Negative	Negative	0
214	Kouh_Est	Mandoul	Bembaïtada	Kousserie	07.02.17	31	214	Female	23	above20	above20	1	0	5.3	Negative	Negative	Negative	Negative	Negative	1
215	Kouh_Est	Mandoul	Bembaïtada	Kousserie	07.02.17	31	215	Female	25	above20	above20	1	1	4.6	Negative	Negative	Negative	Negative	Negative	1
216	Kouh_Est	Mandoul	Bembaïtada	Kousserie	07.02.17	32	216	Male	35	above20	above20	1	1	3.9	Negative	Negative	Negative	Negative	Negative	1
217	Kouh_Est	Mandoul	Bembaïtada	Kousserie	07.02.17	32	217	Female	30	above20	above20	1	1	4.5	Negative	Negative	Negative	Negative	Negative	1
218	Kouh_Est	Mandoul	Bembaïtada	Kousserie	07.02.17	32	218	Female	26	above20	above20	1	1	5.5	Negative	Negative	Negative	Negative	Negative	1
219	Kouh_Est	Mandoul	Bembaïtada	Kousserie	07.02.17	32	219	Male	21	above20	above20	1	1	4.2	Negative	Negative	Negative	Negative	Negative	1
221	Kouh_Est	Mandoul	Bembaïtada	Kousserie	07.02.17	32	221	Male	15	Under20	15 to 20	1	0	4.6	Negative	Negative	Negative	Negative	Negative	1
224	Kouh_Est	Mandoul	Bembaïtada	Kousserie	07.02.17	32	224	Female	10	Under20	10 to 14	1	1	4.5	Negative	Negative	Negative	Negative	Negative	1
225	Kouh_Est	Mandoul	Bembaïtada	Kousserie	07.02.17	32	225	Male	7	Under20	05 to 09	1	1	4.9	Negative	Negative	Negative	Negative	Negative	1
226	Kouh_Est	Mandoul	Bembaïtada	Kousserie	07.02.17	32	226	Female	8	Under20	05 to 09	1	1	5.2	Negative	Negative	Negative	Negative	Negative	1
229	Kouh_Est	Mandoul	Bembaïtada	Kousserie	07.02.17	33	229	Male	32	above20	above20	1	0	4.3	Negative	Negative	Negative	Negative	Negative	1
230	Kouh_Est	Mandoul	Bembaïtada	Kousserie	07.02.17	33	230	Female	28	above20	above20	1	1	5.3	Negative	Negative	Negative	Negative	Negative	1
231	Kouh_Est	Mandoul	Bembaïtada	Kousserie	07.02.17	33	231	Female	65	above20	above20	1	1	5.9	Negative	Negative	Negative	Negative	Negative	1
232	Kouh_Est	Mandoul	Bembaïtada	Kousserie	07.02.17	33	232	Male	4	Under20	05 to 09	1	0	5.7	Negative	Negative	Negative	Negative	Negative	1
233	Kouh_Est	Mandoul	Bembaïtada	Kousserie	07.02.17	33	233	Male	11	Under20	10 to 14	1	0	4.8	Negative	Negative	Negative	Negative	Negative	1
234	Kouh_Est	Mandoul	Bembaïtada	Kousserie	07.02.17	33	234	Male	34	above20	above20	1	1	8	Negative	Negative	Negative	Negative	Negative	1
235	Kouh_Est	Mandoul	Bembaïtada	Kousserie	07.02.17	34	235	Male	30	above20	above20	1	1	4.5	Negative	Negative	Negative	Negative	Negative	1
236	Kouh_Est	Mandoul	Bembaïtada	Kousserie	07.02.17	34	236	Female	25	above20	above20	1	1	4.7	Negative	Negative	Negative	Negative	Negative	1
238	Kouh_Est	Mandoul	Bembaïtada	Kousserie	07.02.17	35	238	Male	29	above20	above20	1	1	5.6	Negative	Negative	Negative	Negative	Negative	1
240	Kouh_Est	Mandoul	Bembaïtada	Kousserie	07.02.17	35	240	Male	8	Under20	05 to 09	1	1	4.6	Negative	Negative	Negative	Negative	Negative	1
241	Kouh_Est	Mandoul	Bembaïtada	Kousserie	07.02.17	35	241	Female	40	above20	above20	1	1	3.7	Negative	Negative	Negative	Negative	Negative	1
242	Kouh_Est	Mandoul	Bembaïtada	Kousserie	07.02.17	36	242	Male	23	above20	above20	1	1	5.2	Negative	Negative	Negative	Negative	Negative	1
243	Kouh_Est	Mandoul	Bembaïtada	Kousserie	07.02.17	36	243	Female	22	above20	above20	1	1	5.4	Negative	Negative	Negative	Negative	Negative	1
245	Kouh_Est	Mandoul	Bembaïtada	Kousserie	07.02.17	36	245	Female	60	above20	above20	1	0	4.9	Negative	Negative	Negative	Negative	Negative	1
250	Kouh_Est	Mandoul	Bembaïtada	Kousserie	07.02.17	39	250	Female	36	above20	above20	1	1	4.6	Negative	Negative	Negative	Negative	Negative	1
252	Kouh_Est	Mandoul	Bembaïtada	Kousserie	07.02.17	40	252	Male	29	above20	above20	1	1	4.6	Negative	Negative	Negative	Negative	Negative	1
254	Kouh_Est	Mandoul	Bembaïtada	Kousserie	07.02.17	41	254	Male	18	Under20	15 to 20	1	1	3.2	Negative	Negative	Negative	Negative	Negative	1
255	Kouh_Est	Mandoul	Bembaïtada	Kousserie	07.02.17	41	255	Female	55	above20	above20	1	1	7.8	Negative	Negative	Negative	Negative	Negative	1
256	Kouh_Est	Mandoul	Bembaïtada	Kousserie	07.02.17	42	256	Male	33	above20	above20	1	1	4.9	Negative	Negative	Negative	Negative	Negative	1
258	Kouh_Est	Mandoul	Bembaïtada	Kousserie	07.02.17	42	258	Male	8	Under20	05 to 09	1	1	3.6	Negative	Negative	Negative	Negative	Negative	1
259	Kouh_Est	Mandoul	Bembaïtada	Kousserie	07.02.17	42	259	Male	7	Under20	05 to 09	1	1	4.4	Negative	Negative	Negative	Negative	Negative	1
261	Kouh_Est	Mandoul	Autre	Palkoyo	08.02.17	44	261	Male	30	above20	above20	1	1	4.3	Negative	Negative	Negative	Negative	Negative	1
262	Kouh_Est	Mandoul	Autre	Palkoyo	08.02.17	44	262	Female	22	above20	above20	1	1	4.9	Negative	Negative	Negative	Negative	Negative	1
269	Kouh_Est	Mandoul	Autre	Palkoyo	08.02.17	47	269	Male	52	above20	above20	1	1	3.7	Negative	Negative	Negative	Negative	Negative	1
270	Kouh_Est	Mandoul	Autre	Palkoyo	08.02.17	47	270	Female	45	above20	above20	1	1	3.5	Negative	Negative	Negative	Negative	Negative	1
271	Kouh_Est	Mandoul	Autre	Palkoyo	08.02.17	47	271	Male	35	above20	above20	1	1	3.9	Negative	Negative	Negative	Negative	Negative	1
272	Kouh_Est	Mandoul	Autre	Palkoyo	08.02.17	47	272	Male	42	above20	above20	1	0	5.5	Negative	Negative	Negative	Negative	Negative	1
273	Kouh_Est	Mandoul	Autre	Palkoyo	08.02.17	47	273	Male	22	above20	above20	1	1	4.2	Negative	Negative	Negative	Negative	Negative	1
274	Kouh_Est	Mandoul	Autre	Palkoyo	08.02.17	47	274	Female	18	Under20	15 to 20	1	0	4	Negative	Negative	Negative	Negative	Negative	1
275	Kouh_Est	Mandoul	Autre	Palkoyo	08.02.17	47	275	Male	16	Under20	15 to 20	1	1	3.8	Negative	Negative	Negative	Negative	Negative	1
276	Kouh_Est	Mandoul	Autre	Palkoyo	08.02.17	47	276	Male	8	Under20	05 to 09	1	1	5.5	Negative	Negative	Negative	Negative	Negative	1
277	Kouh_Est	Mandoul	Autre	Palkoyo	08.02.17	48	277	Male	25	above20	above20	1	1	2.9	Negative	Negative	Negative	Negative	Negative	1
278	Kouh_Est	Mandoul	Autre	Palkoyo	08.02.17	48	278	Female	20	Under20	15 to 20	1	1	3.7	Negative	Negative	Negative	Negative	Negative	1
279	Kouh_Est	Mandoul	Autre	Palkoyo	08.02.17	48	279	Female	8	Under20	05 to 09	1	1	3.9	Negative	Negative	Negative	Negative	Negative	1
286	Kouh_Est	Mandoul	Autre	Palkoyo	08.02.17	51	286	Male	45	above20	above20	1	1	3.2	Negative	Negative	Negative	Negative	Negative	1
287	Kouh_Est	Mandoul	Autre	Palkoyo	08.02.17	51	287	Female	45	above20	above20	1	1	3.8	Negative	Negative	Negative	Negative	Negative	1
288	Kouh_Est	Mandoul	Autre	Palkoyo	08.02.17	51	288	Female	40	above20	above20	1	1	4	Negative	Negative	Negative	Negative	Negative	1
289	Kouh_Est	Mandoul	Autre	Palkoyo	08.02.17	51	289	Female	30	above20	above20	1	1	3.2	Negative	Negative	Negative	Negative	Negative	1
291	Kouh_Est	Mandoul	Autre	Palkoyo	08.02.17	51	291	Female	8	Under20	05 to 09	1	1	3.9	Negative	Negative	Negative	Negative	Negative	1
293	Kouh_Est	Mandoul	Autre	Palkoyo	08.02.17	51	293	Female	8	Under20	05 to 09	1	1	4	Negative	Negative	Negative	Negative	Negative	1
294	Kouh_Est	Mandoul	Autre	Palkoyo	08.02.17	52	294	Male	35	above20	above20	1	1	3.7	Negative	Negative	Negative	Negative	Negative	1
295	Kouh_Est	Mandoul	Autre	Palkoyo	08.02.17	53	295	Male	48	above20	above20	1	1	6.4	Negative	Negative	Negative	Negative	Negative	1
296	Kouh_Est	Mandoul	Autre	Palkoyo	08.02.17	53	296	Female	40	above20	above20	1	1	4.6	Negative	Negative	Negative	Negative	Negative	1
297	Kouh_Est	Mandoul	Autre	Palkoyo	08.02.17	53	297	Female	38	above20	above20	1	1	3.7	Negative	Negative	Negative	Negative	Negative	1
298	Kouh_Est	Mandoul	Autre	Palkoyo	08.02.17	53	298	Female	9	Under20	05 to 09	1	1	5	Negative	Negative	Negative	Negative	Negative	1
299	Kouh_Est	Mandoul	Autre	Palkoyo	08.02.17	53	299	Female	5	Under20	05 to 09	1	1	3.5	Negative	Negative	Negative	Negative	Negative	1
301	Kouh_Est	Mandoul	Autre	Palkoyo	08.02.17	53	301	Female	7	Under20	05 to 09	1	1	9.8	Negative	Negative	Negative	Negative	Negative	1
302	Kouh_Est	Mandoul	Autre	Palkoyo	08.02.17	54	302	Male	35	above20	above20	1	1	5.7	Negative	Negative	Negative	Negative	Negative	1
303	Kouh_Est	Mandoul	Autre	Palkoyo	08.02.17	54	303	Female	25	above20	above20	1	1	3.4	Negative	Negative	Negative	Negative	Negative	1
304	Kouh_Est	Mandoul	Autre	Palkoyo	08.02.17	54	304	Female	18	Under20	15 to 20	1	1	6.5	Negative	Negative	Negative	Negative	Negative	1
305	Kouh_Est	Mandoul	Autre	Palkoyo	08.02.17	55	305	Male	35	above20	above20	1	1	4.8	Negative	Negative	Negative	Negative	Negative	1
306	Kouh_Est	Mandoul	Autre	Palkoyo	08.02.17	55	306	Female	4	Under20	05 to 09	1	1	7.1	Negative	Negative	Negative	Negative	Negative	1
308	Kouh_Est	Mandoul	Autre	Palkoyo	08.02.17	56	308	Female	45	above20	above20	1	1	2.6	Negative	Negative	Negative	Negative	Negative	1
309	Kouh_Est	Mandoul	Autre	Palkoyo	08.02.17	56	309	Female	14	Under20	10 to 14	1	1	6.5	Negative	Negative	Negative	Negative	Negative	1
310	Kouh_Est	Mandoul	Autre	Palkoyo	08.02.17	57	310	Female	25	above20	above20	1	1	4.5	Negative	Negative	Negative	Negative	Negative	1
311	Kouh_Est	Mandoul	Bembaïtada	Berayan	08.02.17	58	311	Male	34	above20	above20	1	0	5.6	Negative	Negative	Negative	Negative	Negative	1
315	Kouh_Est	Mandoul	Bembaïtada	Berayan	09.02.17	59	315	Male	42	above20	above20	1	1	5.3	Negative	Negative	Negative	Negative	Negative	1
316	Kouh_Est	Mandoul	Bembaïtada	Berayan	09.02.17	59	316	Female	25	above20	above20	1	1	4.4	Negative	Negative	Negative	Negative	Negative	1
317	Kouh_Est	Mandoul	Bembaïtada	Berayan	09.02.17	59	317	Male	17	Under20	15 to 20	1	1	4.3	Negative	Negative	Negative	Negative	Negative	0
318	Kouh_Est	Mandoul	Bembaïtada	Berayan	09.02.17	59	318	Female	7	Under20	05 to 09	1	1	5.4	Negative	Negative	Negative	Negative	Negative	1
320	Kouh_Est	Mandoul	Bembaïtada	Berayan	09.02.17	60	320	Male	52	above20	above20	1	0	4.6	Negative	Negative	Negative	Negative	Negative	1
321	Kouh_Est	Mandoul	Bembaïtada	Berayan	09.02.17	60	321	Female	45	above20	above20	1	1	4.7	Negative	Negative	Negative	Negative	Negative	1
322	Kouh_Est	Mandoul	Bembaïtada	Berayan	09.02.17	60	322	Female	18	Under20	15 to 20	1	1	5.1	Negative	Negative	Negative	Negative	Negative	1
323	Kouh_Est	Mandoul	Bembaïtada	Berayan	09.02.17	60	323	Female	8	Under20	05 to 09	1	0	5.3	Negative	Negative	Negative	Negative	Negative	1
325	Kouh_Est	Mandoul	Bembaïtada	Berayan	09.02.17	61	325	Male	57	above20	above20	1	1	5.1	Negative	Negative	Negative	Negative	Negative	1
326	Kouh_Est	Mandoul	Bembaïtada	Berayan	09.02.17	61	326	Female	40	above20	above20	1	1	7.3	Negative	Negative	Negative	Negative	Negative	1
327	Kouh_Est	Mandoul	Bembaïtada	Berayan	09.02.17	61	327	Female	3	Under20	05 to 09	1	1	5.9	Negative	Negative	Negative	Negative	Negative	1
328	Kouh_Est	Mandoul	Bembaïtada	Berayan	09.02.17	61	328	Female	52	above20	above20	1	1	3.7	Negative	Negative	Negative	Negative	Negative	1
329	Kouh_Est	Mandoul	Bembaïtada	Berayan	09.02.17	61	329	Female	36	above20	above20	1	1	4.3	Negative	Negative	Negative	Negative	Negative	1
330	Kouh_Est	Mandoul	Bembaïtada	Berayan	09.02.17	61	330	Male	7	Under20	05 to 09	1	1	3.6	Negative	Negative	Negative	Negative	Negative	1
331	Kouh_Est	Mandoul	Bembaïtada	Berayan	09.02.17	62	331	Male	32	above20	above20	1	1	4.3	Negative	Negative	Negative	Negative	Negative	1
332	Kouh_Est	Mandoul	Bembaïtada	Berayan	09.02.17	62	332	Female	28	above20	above20	1	1	4.2	Negative	Negative	Negative	Negative	Negative	1
333	Kouh_Est	Mandoul	Bembaïtada	Berayan	09.02.17	62	333	Female	5	Under20	05 to 09	1	0	3.7	Negative	Negative	Negative	Negative	Negative	1
334	Kouh_Est	Mandoul	Bembaïtada	Berayan	09.02.17	62	334	Male	8	Under20	05 to 09	1	1	5.4	Negative	Negative	Negative	Negative	Negative	1
335	Kouh_Est	Mandoul	Bembaïtada	Berayan	09.02.17	62	335	Female	35	above20	above20	1	1	2.5	Negative	Negative	Negative	Negative	Negative	1
336	Kouh_Est	Mandoul	Bembaïtada	Berayan	09.02.17	63	336	Male	28	above20	above20	1	1	4.1	Negative	Negative	Negative	Negative	Negative	1
337	Kouh_Est	Mandoul	Bembaïtada	Berayan	09.02.17	63	337	Female	22	above20	above20	1	1	4.3	Negative	Negative	Negative	Negative	Negative	1
338	Kouh_Est	Mandoul	Bembaïtada	Berayan	09.02.17	63	338	Female	8	Under20	05 to 09	1	1	5.8	Negative	Negative	Negative	Negative	Negative	1
339	Kouh_Est	Mandoul	Bembaïtada	Berayan	09.02.17	63	339	Male	18	Under20	15 to 20	1	1	4.2	Negative	Negative	Negative	Negative	Negative	1
340	Kouh_Est	Mandoul	Bembaïtada	Berayan	09.02.17	64	340	Male	45	above20	above20	1	1	5.1	Negative	Negative	Negative	Negative	Negative	1
341	Kouh_Est	Mandoul	Bembaïtada	Berayan	09.02.17	65	341	Male	40	above20	above20	1	1	4.8	Negative	Negative	Negative	Negative	Negative	1
342	Kouh_Est	Mandoul	Bembaïtada	Berayan	09.02.17	66	342	Male	42	above20	above20	1	1	2.2	Negative	Negative	Negative	Negative	Negative	1
343	Kouh_Est	Mandoul	Bembaïtada	Berayan	09.02.17	66	343	Female	35	above20	above20	1	1	4.9	Negative	Negative	Negative	Negative	Negative	1
345	Kouh_Est	Mandoul	Bembaïtada	Berayan	09.02.17	67	345	Male	41	above20	above20	1	1	3.1	Negative	Negative	Negative	Negative	Negative	1
346	Kouh_Est	Mandoul	Bembaïtada	Berayan	09.02.17	68	346	Male	55	above20	above20	1	1	3.4	Negative	Negative	Negative	Negative	Negative	1
347	Kouh_Est	Mandoul	Bembaïtada	Berayan	09.02.17	68	347	Male	14	Under20	10 to 14	1	1	3.3	Negative	Negative	Negative	Negative	Negative	1
348	Kouh_Est	Mandoul	Bembaïtada	Berayan	09.02.17	68	348	Female	10	Under20	10 to 14	1	1	4.1	Negative	Negative	Negative	Negative	Negative	1
349	Kouh_Est	Mandoul	Bembaïtada	Berayan	09.02.17	68	349	Female	8	Under20	05 to 09	1	1	4.3	Negative	Negative	Negative	Negative	Negative	1
350	Kouh_Est	Mandoul	Bembaïtada	Berayan	09.02.17	68	350	Male	18	Under20	15 to 20	1	1	3.2	Negative	Negative	Negative	Negative	Negative	1
352	Kouh_Est	Mandoul	Bembaïtada	Berayan	09.02.17	65	352	Male	31	above20	above20	1	1	4.2	Negative	Negative	Negative	Negative	Negative	1
353	Kouh_Est	Mandoul	Bembaïtada	Berayan	09.02.17	69	353	Male	34	above20	above20	1	1	6	Negative	Negative	Negative	Negative	Negative	1
354	Kouh_Est	Mandoul	Bembaïtada	Berayan	09.02.17	69	354	Female	27	above20	above20	1	1	4.6	Negative	Negative	Negative	Negative	Negative	1
356	Kouh_Est	Mandoul	Bembaïtada	Berayan	09.02.17	70	356	Male	35	above20	above20	1	1	3.7	Negative	Negative	Negative	Negative	Negative	1
357	Kouh_Est	Mandoul	Bembaïtada	Berayan	09.02.17	70	357	Male	18	Under20	15 to 20	1	1	3.9	Negative	Negative	Negative	Negative	Negative	1
358	Kouh_Est	Mandoul	Bembaïtada	Berayan	09.02.17	70	358	Male	17	Under20	15 to 20	1	1	2.5	Negative	Negative	Negative	Negative	Negative	1
359	Kouh_Est	Mandoul	Bembaïtada	Berayan	09.02.17	71	359	Female	28	above20	above20	1	1	4.7	Negative	Negative	Negative	Negative	Negative	1
361	Kouh_Est	Mandoul	Bembaïtada	Berayan	09.02.17	72	361	Male	45	above20	above20	1	1	4.2	Negative	Negative	Negative	Negative	Negative	1
362	Kouh_Est	Mandoul	Bembaïtada	Berayan	09.02.17	72	362	Male	90	above20	above20	1	1	5.3	Negative	Negative	Negative	Negative	Negative	1
363	Kouh_Est	Mandoul	Bembaïtada	Berayan	09.02.17	73	363	Male	42	above20	above20	1	1	7	Negative	Negative	Negative	Negative	Negative	1
364	Grande_Sido	Maro	Maro	Ngakorio	12.02.17	74	364	Male	30	above20	above20	1	1	5	Negative	Negative	Negative	Negative	Negative	1
365	Grande_Sido	Maro	Maro	Ngakorio	12.02.17	74	365	Female	20	Under20	15 to 20	1	1	2.6	Negative	Negative	Negative	Negative	Negative	1
367	Grande_Sido	Maro	Maro	Ngakorio	12.02.17	74	367	Female	18	Under20	15 to 20	1	1	5.1	Negative	Negative	Negative	Negative	Negative	1
368	Grande_Sido	Maro	Maro	Ngakorio	12.02.17	75	368	Male	35	above20	above20	1	1	5	Negative	Negative	Negative	Negative	Negative	1
369	Grande_Sido	Maro	Maro	Ngakorio	12.02.17	75	369	Female	25	above20	above20	1	1	5.1	Negative	Negative	Negative	Negative	Negative	1
370	Grande_Sido	Maro	Maro	Ngakorio	12.02.17	75	370	Female	8	Under20	05 to 09	1	1	5.4	Negative	Negative	Negative	Negative	Negative	1
372	Grande_Sido	Maro	Maro	Ngakorio	12.02.17	75	372	Male	16	Under20	15 to 20	1	1	3.4	Negative	Negative	Negative	Negative	Negative	1
373	Grande_Sido	Maro	Maro	Ngakorio	12.02.17	75	373	Female	15	Under20	15 to 20	1	1	2.9	Negative	Negative	Negative	Negative	Negative	1
374	Grande_Sido	Maro	Maro	Ngakorio	12.02.17	75	374	Male	17	Under20	15 to 20	1	1	4.9	Negative	Negative	Negative	Negative	Negative	1
376	Grande_Sido	Maro	Maro	Ngakorio	12.02.17	75	376	Male	23	above20	above20	1	1	5.7	Negative	Negative	Negative	Negative	Negative	1
377	Grande_Sido	Maro	Maro	Ngakorio	12.02.17	75	377	Male	16	Under20	15 to 20	1	1	6.8	Negative	Negative	Negative	Negative	Negative	1
378	Grande_Sido	Maro	Maro	Ngakorio	12.02.17	75	378	Female	18	Under20	15 to 20	1	1	3.7	Negative	Negative	Negative	Negative	Negative	1
380	Grande_Sido	Maro	Maro	Ngakorio	12.02.17	82	380	Female	20	Under20	15 to 20	1	1	4.9	Negative	Negative	Negative	Negative	Negative	1
381	Grande_Sido	Maro	Maro	Ngakorio	12.02.17	76	381	Male	41	above20	above20	1	1	4.6	Negative	Negative	Negative	Negative	Negative	1
382	Grande_Sido	Maro	Maro	Ngakorio	12.02.17	76	382	Female	30	above20	above20	1	1	5.9	Negative	Negative	Negative	Negative	Negative	1
383	Grande_Sido	Maro	Maro	Ngakorio	12.02.17	76	383	Female	19	Under20	15 to 20	1	1	7.9	Negative	Negative	Negative	Negative	Negative	1
384	Grande_Sido	Maro	Maro	Ngakorio	12.02.17	76	384	Male	15	Under20	15 to 20	1	1	4.9	Negative	Negative	Negative	Negative	Negative	1
385	Grande_Sido	Maro	Maro	Ngakorio	12.02.17	76	385	Male	14	Under20	10 to 14	1	1	4.4	Negative	Negative	Negative	Negative	Negative	1
387	Grande_Sido	Maro	Maro	Ngakorio	12.02.17	76	387	Male	8	Under20	05 to 09	1	1	4.5	Negative	Negative	Negative	Negative	Negative	1
389	Grande_Sido	Maro	Maro	Ngakorio	12.02.17	77	389	Male	31	above20	above20	1	1	4.7	Negative	Negative	Negative	Negative	Negative	1
390	Grande_Sido	Maro	Maro	Ngakorio	12.02.17	77	390	Female	29	above20	above20	1	1	4.7	Negative	Negative	Negative	Negative	Negative	1
391	Grande_Sido	Maro	Maro	Ngakorio	12.02.17	77	391	Female	10	Under20	10 to 14	1	1	3.1	Negative	Negative	Negative	Negative	Negative	1
392	Grande_Sido	Maro	Maro	Ngakorio	12.02.17	77	392	Male	7	Under20	05 to 09	1	1	5	Negative	Negative	Negative	Negative	Negative	1
393	Grande_Sido	Maro	Maro	Ngakorio	12.02.17	77	393	Female	4	Under20	05 to 09	1	1	5.5	Negative	Negative	Negative	Negative	Negative	1
394	Grande_Sido	Maro	Maro	Ngakorio	12.02.17	78	394	Male	51	above20	above20	1	1	5.9	Negative	Negative	Negative	Negative	Negative	1
395	Grande_Sido	Maro	Maro	Ngakorio	12.02.17	78	395	Female	30	above20	above20	1	1	4.5	Negative	Negative	Negative	Negative	Negative	1
396	Grande_Sido	Maro	Maro	Ngakorio	12.02.17	78	396	Male	44	above20	above20	1	1	2.8	Negative	Negative	Negative	Negative	Negative	1
399	Grande_Sido	Maro	Maro	Ngakorio	12.02.17	79	399	Male	30	above20	above20	1	1	5.1	Negative	Negative	Negative	Negative	Negative	1
400	Grande_Sido	Maro	Maro	Ngakorio	12.02.17	79	400	Female	25	above20	above20	1	1	4.3	Negative	Negative	Negative	Negative	Negative	1
405	Grande_Sido	Maro	Maro	Ngakorio	12.02.17	80	405	Male	67	above20	above20	1	1	3.8	Negative	Negative	Negative	Negative	Negative	1
406	Grande_Sido	Maro	Maro	Ngakorio	12.02.17	80	406	Female	40	above20	above20	1	1	3.4	Negative	Negative	Negative	Negative	Negative	1
407	Grande_Sido	Maro	Maro	Ngakorio	12.02.17	80	407	Female	30	above20	above20	1	1	5.8	Negative	Negative	Negative	Negative	Negative	1
408	Grande_Sido	Maro	Maro	Ngakorio	12.02.17	80	408	Female	42	above20	above20	1	1	4.6	Negative	Negative	Negative	Negative	Negative	1
409	Grande_Sido	Maro	Maro	Ngakorio	12.02.17	80	409	Female	12	Under20	10 to 14	1	1	4.4	Negative	Negative	Negative	Negative	Negative	1
410	Grande_Sido	Maro	Maro	Ngakorio	12.02.17	80	410	Female	12	Under20	10 to 14	1	1	3.9	Negative	Negative	Negative	Negative	Negative	1
411	Grande_Sido	Maro	Maro	Ngakorio	12.02.17	80	411	Female	8	Under20	05 to 09	1	1	3.4	Negative	Negative	Negative	Negative	Negative	1
412	Grande_Sido	Maro	Maro	Ngakorio	12.02.17	80	412	Female	14	Under20	10 to 14	1	1	6.5	T. congolense	Positive	Positive	Negative	Negative	1
413	Grande_Sido	Maro	Maro	Ngakorio	12.02.17	80	413	Female	13	Under20	10 to 14	1	1	5.9	Negative	Negative	Negative	Negative	Negative	1
416	Grande_Sido	Maro	Maro	Ngakorio	12.02.17	80	416	Male	16	Under20	15 to 20	1	1	4.6	Negative	Negative	Negative	Negative	Negative	1
417	Grande_Sido	Maro	Maro	Ngakorio	12.02.17	82	417	Male	48	above20	above20	1	1	4.3	Negative	Negative	Negative	Negative	Negative	1
418	Grande_Sido	Maro	Maro	Ngakorio	12.02.17	82	418	Female	22	above20	above20	1	1	4.6	Negative	Negative	Negative	Negative	Negative	1
419	Grande_Sido	Maro	Maro	Ngakorio	12.02.17	82	419	Male	15	Under20	15 to 20	1	1	5.5	Negative	Negative	Negative	Negative	Negative	1
420	Grande_Sido	Maro	Maro	Ngakorio	12.02.17	81	420	Male	58	above20	above20	1	1	9.8	Negative	Negative	Negative	Negative	Negative	1
421	Grande_Sido	Maro	Maro	Ngakorio	12.02.17	81	421	Female	46	above20	above20	1	1	3.1	Negative	Negative	Negative	Negative	Negative	1
422	Grande_Sido	Maro	Maro	Ngakorio	12.02.17	81	422	Female	10	Under20	10 to 14	1	1	11.1	Negative	Negative	Negative	Negative	Negative	1
427	Grande_Sido	Maro	Maro	Ngakorio	12.02.17	82	427	Male	25	above20	above20	1	1	4.4	Negative	Negative	Negative	Negative	Negative	1
428	Grande_Sido	Maro	Maro	Ngakorio	12.02.17	82	428	Male	12	Under20	10 to 14	1	1	5.5	Negative	Negative	Negative	Negative	Negative	1
429	Grande_Sido	Maro	Maro	Ngakorio	12.02.17	83	429	Male	32	above20	above20	1	1	5.5	Negative	Negative	Negative	Negative	Negative	1
430	Grande_Sido	Maro	Maro	Ngakorio	12.02.17	83	430	Female	28	above20	above20	1	1	5.3	Negative	Negative	Negative	Negative	Negative	1
431	Grande_Sido	Maro	Maro	Ngakorio	12.02.17	83	431	Female	12	Under20	10 to 14	1	1	3.8	Negative	Negative	Negative	Negative	Negative	1
432	Grande_Sido	Maro	Maro	Ngakorio	12.02.17	83	432	Female	10	Under20	10 to 14	1	1	6.6	Negative	Negative	Negative	Negative	Negative	1
433	Grande_Sido	Maro	Maro	Ngakorio	12.02.17	83	433	Male	7	Under20	05 to 09	1	1	4.1	Negative	Negative	Negative	Negative	Negative	1
435	Grande_Sido	Maro	Maro	Ngakorio	12.02.17	84	435	Male	41	above20	above20	1	1	3.8	Negative	Negative	Negative	Negative	Negative	1
436	Grande_Sido	Maro	Maro	Ngakorio	12.02.17	84	436	Female	30	above20	above20	1	1	4.1	T. congolense	Positive	Positive	Negative	Negative	1
437	Grande_Sido	Maro	Maro	Ngakorio	12.02.17	84	437	Female	36	above20	above20	1	1	4	Negative	Negative	Negative	Negative	Negative	1
438	Grande_Sido	Maro	Maro	Ngakorio	12.02.17	84	438	Female	30	above20	above20	1	1	4.8	Negative	Negative	Negative	Negative	Negative	1
439	Grande_Sido	Maro	Maro	Ngakorio	12.02.17	85	439	Male	49	above20	above20	1	1	5	Negative	Negative	Negative	Negative	Negative	1
440	Grande_Sido	Maro	Maro	Ngakorio	12.02.17	85	440	Female	48	above20	above20	1	1	3.6	Negative	Negative	Negative	Negative	Negative	1
441	Grande_Sido	Maro	Maro	Ngakorio	12.02.17	85	441	Male	9	Under20	05 to 09	1	1	3.2	T. congolense	Positive	Positive	Negative	Negative	1	Positive-HAT in the past
442	Grande_Sido	Maro	Maro	Ngakorio	12.02.17	85	442	Female	19	Under20	15 to 20	1	1	4.5	T. congolense	Positive	Positive	Negative	Negative	1
443	Grande_Sido	Maro	Maro	Ferrick Hanno	13.02.17	86	443	Male	53	above20	above20	1	1	6	Negative	Negative	Negative	Negative	Negative	1
444	Grande_Sido	Maro	Maro	Ferrick Hanno	13.02.17	86	444	Female	48	above20	above20	1	1	4.8	Negative	Negative	Negative	Negative	Negative	1
445	Grande_Sido	Maro	Maro	Ferrick Hanno	13.02.17	86	445	Male	18	Under20	15 to 20	1	1	6.2	Negative	Negative	Negative	Negative	Negative	1
446	Grande_Sido	Maro	Maro	Ferrick Hanno	13.02.17	86	446	Male	16	Under20	15 to 20	1	1	10.2	Negative	Negative	Negative	Negative	Negative	1
447	Grande_Sido	Maro	Maro	Ferrick Hanno	13.02.17	86	447	Male	8	Under20	05 to 09	1	1	8.3	Negative	Negative	Negative	Negative	Negative	1
448	Grande_Sido	Maro	Maro	Ferrick Hanno	13.02.17	86	448	Male	6	Under20	05 to 09	1	1	7.7	Negative	Negative	Negative	Negative	Negative	1
449	Grande_Sido	Maro	Maro	Ferrick Hanno	13.02.17	86	449	Female	12	Under20	10 to 14	1	1	7.7	Negative	Negative	Negative	Negative	Negative	1
450	Grande_Sido	Maro	Maro	Ferrick Hanno	13.02.17	86	450	Female	7	Under20	05 to 09	1	1	7.9	Negative	Negative	Negative	Negative	Negative	1
452	Grande_Sido	Maro	Maro	Ferrick Hanno	13.02.17	87	452	Male	28	above20	above20	1	1	4.7	Negative	Negative	Negative	Negative	Negative	1
453	Grande_Sido	Maro	Maro	Ferrick Hanno	13.02.17	87	453	Female	20	Under20	15 to 20	1	1	4.3	Negative	Negative	Negative	Negative	Negative	1
454	Grande_Sido	Maro	Maro	Ferrick Hanno	13.02.17	88	454	Male	40	above20	above20	1	1	4.2	Negative	Negative	Negative	Negative	Negative	1
455	Grande_Sido	Maro	Maro	Ferrick Hanno	13.02.17	88	455	Female	60	above20	above20	1	0	5.3	Negative	Negative	Negative	Negative	Negative	1
456	Grande_Sido	Maro	Maro	Ferrick Hanno	13.02.17	88	456	Female	25	above20	above20	1	1	4	Negative	Negative	Negative	Negative	Negative	1
457	Grande_Sido	Maro	Maro	Ferrick Hanno	13.02.17	88	457	Male	8	Under20	05 to 09	1	1	5	Negative	Negative	Negative	Negative	Negative	1
458	Grande_Sido	Maro	Maro	Ferrick Hanno	13.02.17	89	458	Male	50	above20	above20	1	1	5.5	Negative	Negative	Negative	Negative	Negative	1
459	Grande_Sido	Maro	Maro	Ferrick Hanno	13.02.17	89	459	Male	12	Under20	10 to 14	1	1	5	Negative	Negative	Negative	Negative	Negative	1
460	Grande_Sido	Maro	Maro	Ferrick Hanno	13.02.17	89	460	Male	15	Under20	15 to 20	1	1	5.6	Negative	Negative	Negative	Negative	Negative	1
461	Grande_Sido	Maro	Maro	Ferrick Hanno	13.02.17	89	461	Male	13	Under20	10 to 14	1	1	5.5	Negative	Negative	Negative	Negative	Negative	1
462	Grande_Sido	Maro	Maro	Ferrick Hanno	13.02.17	89	462	Male	17	Under20	15 to 20	1	1	6.9	Negative	Negative	Negative	Negative	Negative	1
464	Grande_Sido	Maro	Maro	Ferrick Hanno	13.02.17	89	464	Female	18	Under20	15 to 20	1	1	10.4	Negative	Negative	Negative	Negative	Negative	1
465	Grande_Sido	Maro	Maro	Ferrick Hanno	13.02.17	89	465	Female	25	above20	above20	1	1	5.1	Negative	Negative	Negative	Negative	Negative	1
466	Grande_Sido	Maro	Maro	Ferrick Hanno	13.02.17	89	466	Female	22	above20	above20	1	1	4.1	Negative	Negative	Negative	Negative	Negative	1
467	Grande_Sido	Maro	Maro	Ferrick Hanno	13.02.17	89	467	Female	25	above20	above20	1	1	6.6	Negative	Negative	Negative	Negative	Negative	1
469	Grande_Sido	Maro	Maro	Ferrick Hanno	13.02.17	90	469	Male	55	above20	above20	1	1	5.6	Negative	Negative	Negative	Negative	Negative	1
470	Grande_Sido	Maro	Maro	Ferrick Hanno	13.02.17	90	470	Female	30	above20	above20	1	1	5.5	Negative	Negative	Negative	Negative	Negative	1
471	Grande_Sido	Maro	Maro	Ferrick Hanno	13.02.17	90	471	Female	10	Under20	10 to 14	1	1	5.2	Negative	Negative	Negative	Negative	Negative	1
472	Grande_Sido	Maro	Maro	Ferrick Hanno	13.02.17	90	472	Male	6	Under20	05 to 09	1	1	6.9	Negative	Negative	Negative	Negative	Negative	1
473	Grande_Sido	Maro	Maro	Ferrick Hanno	13.02.17	90	473	Male	12	Under20	10 to 14	1	1	7.7	Negative	Negative	Negative	Negative	Negative	1
474	Grande_Sido	Maro	Maro	Ferrick Hanno	13.02.17	90	474	Male	8	Under20	05 to 09	1	1	6.7	Negative	Negative	Negative	Negative	Negative	1
475	Grande_Sido	Maro	Maro	Ferrick Hanno	13.02.17	92	475	Male	40	above20	above20	1	1	5.6	Negative	Negative	Negative	Negative	Negative	1
476	Grande_Sido	Maro	Maro	Ferrick Hanno	13.02.17	92	476	Male	10	Under20	10 to 14	1	1	6.7	Negative	Negative	Negative	Negative	Negative	1
477	Grande_Sido	Maro	Maro	Ferrick Hanno	13.02.17	92	477	Female	15	Under20	15 to 20	1	1	7	Negative	Negative	Negative	Negative	Negative	1
478	Grande_Sido	Maro	Maro	Ferrick Hanno	13.02.17	92	478	Male	6	Under20	05 to 09	1	1	6.5	Negative	Negative	Negative	Negative	Negative	1
479	Grande_Sido	Maro	Maro	Ferrick Hanno	13.02.17	92	479	Male	5	Under20	05 to 09	1	1	8.3	Negative	Negative	Negative	Negative	Negative	1
480	Grande_Sido	Maro	Maro	Ferrick Hanno	13.02.17	92	480	Female	25	above20	above20		1	5.2	Negative	Negative	Negative	Negative	Negative	1
481	Grande_Sido	Maro	Maro	Ferrick Hanno	13.02.17	92	481	Female	40	above20	above20		1	5.1	Negative	Negative	Negative	Negative	Negative	1
482	Grande_Sido	Maro	Maro	Ferrick Hanno	13.02.17	91	482	Male	28	above20	above20	1	1	3.8	Negative	Negative	Negative	Negative	Negative	1
483	Grande_Sido	Maro	Maro	Ferrick Hanno	13.02.17	91	483	Female	40	above20	above20	1	1	5	Negative	Negative	Negative	Negative	Negative	1
484	Grande_Sido	Maro	Maro	Ferrick Hanno	13.02.17	91	484	Female	15	Under20	15 to 20	1	1	4.6	Negative	Negative	Negative	Negative	Negative	1
485	Grande_Sido	Maro	Maro	Ferrick Hanno	13.02.17	91	485	Female	8	Under20	05 to 09	1	1	6.9	Negative	Negative	Negative	Negative	Negative	1
486	Grande_Sido	Maro	Maro	Ferrick Hanno	13.02.17	91	486	Female	12	Under20	10 to 14	1	1	6.6	T. congolense	Positive	Positive	Negative	Negative	1
487	Grande_Sido	Maro	Maro	Ferrick Hanno	13.02.17	91	487	Female	13	Under20	10 to 14	1	1	5.1	Negative	Negative	Negative	Negative	Negative	1
488	Grande_Sido	Maro	Maro	Ferrick Hanno	13.02.17	93	488	Male	40	above20	above20	1	1	3.9	Negative	Negative	Negative	Negative	Negative	1
489	Grande_Sido	Maro	Maro	Ferrick Hanno	13.02.17	93	489	Male	12	Under20	10 to 14	1	1	5.1	T. congolense	Positive	Positive	Negative	Negative	1
490	Grande_Sido	Maro	Maro	Ferrick Hanno	13.02.17	89	490	Male	28	above20	above20	1	1	5.5	Negative	Negative	Negative	Negative	Negative	1
491	Grande_Sido	Maro	Maro	Ferrick Hanno	13.02.17	94	491	Male	34	above20	above20	1	1	11.5	Negative	Negative	Negative	Negative	Negative	1
492	Grande_Sido	Maro	Maro	Ferrick Hanno	13.02.17	93	492	Female	25	above20	above20	1	1	6.3	Negative	Negative	Negative	Negative	Negative	1
493	Grande_Sido	Maro	Maro	Ferrick Hanno	13.02.17	93	493	Male	10	Under20	10 to 14	1	1	5.5	Negative	Negative	Negative	Negative	Negative	1
494	Grande_Sido	Maro	Maro	Ferrick Hanno	13.02.17	93	494	Female	8	Under20	05 to 09	1	1	7.1	Negative	Negative	Negative	Negative	Negative	1
495	Grande_Sido	Maro	Maro	Ferrick Hanno	13.02.17	95	495	Male	30	above20	above20	1	1	4.5	Negative	Negative	Negative	Negative	Negative	1
496	Grande_Sido	Maro	Maro	Ferrick Hanno	13.02.17	95	496	Female	60	above20	above20	1	1	3.5	Negative	Negative	Negative	Negative	Negative	1
497	Grande_Sido	Maro	Maro	Kobdogué	14.02.17	96	497	Male	45	above20	above20	1	1	5.9	Negative	Negative	Negative	Negative	Negative	1
498	Grande_Sido	Maro	Maro	Kobdogué	14.02.17	96	498	Female	47	above20	above20	1	1	3.1	Negative	Negative	Negative	Negative	Negative	1
499	Grande_Sido	Maro	Maro	Kobdogué	14.02.17	96	499	Female	20	Under20	15 to 20	1	1	5	Negative	Negative	Negative	Negative	Negative	1
500	Grande_Sido	Maro	Maro	Kobdogué	14.02.17	96	500	Male	12	Under20	10 to 14	1	1	4.9	Negative	Negative	Negative	Negative	Negative	1
501	Grande_Sido	Maro	Maro	Kobdogué	14.02.17	96	501	Female	7	Under20	05 to 09	1	1	4.9	Negative	Negative	Negative	Negative	Negative	1
502	Grande_Sido	Maro	Maro	Kobdogué	14.02.17	97	502	Male	63	above20	above20	1	1	4.7	Negative	Negative	Negative	Negative	Negative	1
503	Grande_Sido	Maro	Maro	Kobdogué	14.02.17	97	503	Female	48	above20	above20	1	1	5.2	Negative	Negative	Negative	Negative	Negative	1
504	Grande_Sido	Maro	Maro	Kobdogué	14.02.17	97	504	Female	20	Under20	15 to 20	1	1	5	Negative	Negative	Negative	Negative	Negative	1
505	Grande_Sido	Maro	Maro	Kobdogué	14.02.17	97	505	Female	12	Under20	10 to 14	1	0	5.1	Negative	Negative	Negative	Negative	Negative	1
506	Grande_Sido	Maro	Maro	Kobdogué	14.02.17	98	506	Male	40	above20	above20	1	1	4.5	Negative	Negative	Negative	Negative	Negative	1
507	Grande_Sido	Maro	Maro	Kobdogué	14.02.17	98	507	Female	43	above20	above20	1	1	3	Negative	Negative	Negative	Negative	Negative	1
508	Grande_Sido	Maro	Maro	Kobdogué	14.02.17	98	508	Female	56	above20	above20	1	1	3.3	Negative	Negative	Negative	Negative	Negative	1
509	Grande_Sido	Maro	Maro	Kobdogué	14.02.17	98	509	Female	17	Under20	15 to 20	1	1	4.9	Negative	Negative	Negative	Negative	Negative	1
510	Grande_Sido	Maro	Maro	Kobdogué	14.02.17	98	510	Male	6	Under20	05 to 09	1	1	4.4	Negative	Negative	Negative	Negative	Negative	1
511	Grande_Sido	Maro	Maro	Kobdogué	14.02.17	99	511	Male	44	above20	above20	1	1	3.3	Negative	Negative	Negative	Negative	Negative	1	Positive-HAT in the past
512	Grande_Sido	Maro	Maro	Kobdogué	14.02.17	99	512	Female	37	above20	above20	1	1	2.3	Negative	Negative	Negative	Negative	Negative	1
513	Grande_Sido	Maro	Maro	Kobdogué	14.02.17	99	513	Male	22	above20	above20	1	1	6.2	Negative	Negative	Negative	Negative	Negative	1
514	Grande_Sido	Maro	Maro	Kobdogué	14.02.17	99	514	Female	19	Under20	15 to 20	1	1	3.9	Negative	Negative	Negative	Negative	Negative	1
515	Grande_Sido	Maro	Maro	Kobdogué	14.02.17	99	515	Female	13	Under20	10 to 14	1	1	3.2	Negative	Negative	Negative	Negative	Negative	1
516	Grande_Sido	Maro	Maro	Kobdogué	14.02.17	99	516	Male	10	Under20	10 to 14	1	1	4.1	Negative	Negative	Negative	Negative	Negative	1
517	Grande_Sido	Maro	Maro	Kobdogué	14.02.17	99	517	Male	7	Under20	05 to 09	1	1	3.8	Negative	Negative	Negative	Negative	Negative	1
518	Grande_Sido	Maro	Maro	Kobdogué	14.02.17	99	518	Female	8	Under20	05 to 09	1	1	5.9	Negative	Negative	Negative	Negative	Negative	1
519	Grande_Sido	Maro	Maro	Kobdogué	14.02.17	100	519	Male	52	above20	above20	1	1	2.6	Negative	Negative	Negative	Negative	Negative	1
520	Grande_Sido	Maro	Maro	Kobdogué	14.02.17	100	520	Female	44	above20	above20	1	0	3.9	Negative	Negative	Negative	Negative	Negative	1
521	Grande_Sido	Maro	Maro	Kobdogué	14.02.17	100	521	Female	38	above20	above20	1	1	5.4	Negative	Negative	Negative	Negative	Negative	1
522	Grande_Sido	Maro	Maro	Kobdogué	14.02.17	100	522	Female	27	above20	above20	1	1	3.7	Negative	Negative	Negative	Negative	Negative	1
523	Grande_Sido	Maro	Maro	Kobdogué	14.02.17	100	523	Female	21	above20	above20	1	1	3.4	Negative	Negative	Negative	Negative	Negative	1
524	Grande_Sido	Maro	Maro	Kobdogué	14.02.17	100	524	Male	24	above20	above20	1	1	3.9	Negative	Negative	Negative	Negative	Negative	1
526	Grande_Sido	Maro	Maro	Kobdogué	14.02.17	100	526	Female	17	Under20	15 to 20	1	1	3.4	Negative	Negative	Negative	Negative	Negative	1
527	Grande_Sido	Maro	Maro	Kobdogué	14.02.17	100	527	Male	18	Under20	15 to 20	1	1	4.1	Negative	Negative	Negative	Negative	Negative	1
529	Grande_Sido	Maro	Maro	Kobdogué	14.02.17	101	529	Male	33	above20	above20	1	1	3.7	Negative	Negative	Negative	Negative	Negative	1	Positive-HAT in the past
530	Grande_Sido	Maro	Maro	Kobdogué	14.02.17	101	530	Female	35	above20	above20	1	1	3.9	Negative	Negative	Negative	Negative	Negative	1
531	Grande_Sido	Maro	Maro	Kobdogué	14.02.17	101	531	Female	10	Under20	10 to 14	1	1	5	Negative	Negative	Negative	Negative	Negative	1
532	Grande_Sido	Maro	Maro	Kobdogué	14.02.17	102	532	Male	65	above20	above20	1	1	3.2	Negative	Negative	Negative	Negative	Negative	1	Positive-HAT in the past
533	Grande_Sido	Maro	Maro	Kobdogué	14.02.17	102	533	Female	55	above20	above20	1	1	2.9	Negative	Negative	Negative	Negative	Negative	1
534	Grande_Sido	Maro	Maro	Kobdogué	14.02.17	102	534	Male	42	above20	above20	1	0	4.4	Negative	Negative	Negative	Negative	Negative	1
535	Grande_Sido	Maro	Maro	Kobdogué	14.02.17	103	535	Male	38	above20	above20	1	1	3.5	Negative	Negative	Negative	Negative	Negative	1
537	Grande_Sido	Maro	Maro	Kobdogué	14.02.17	103	537	Female	25	above20	above20	1	1	4.1	Negative	Negative	Negative	Negative	Negative	1
538	Grande_Sido	Maro	Maro	Kobdogué	14.02.17	103	538	Female	26	above20	above20	1	1	2.8	Negative	Negative	Negative	Negative	Negative	1
539	Grande_Sido	Maro	Maro	Kobdogué	14.02.17	103	539	Male	9	Under20	05 to 09	1	1	3.5	Negative	Negative	Negative	Negative	Negative	1
540	Grande_Sido	Maro	Maro	Kobdogué	14.02.17	103	540	Female	8	Under20	05 to 09	1	1	3.5	Negative	Negative	Negative	Negative	Negative	1
541	Grande_Sido	Maro	Maro	Kobdogué	14.02.17	103	541	Female	8	Under20	05 to 09	1	1	5.35	Negative	Negative	Negative	Negative	Negative	1
542	Grande_Sido	Maro	Maro	Kobdogué	14.02.17	103	542	Female	9	Under20	05 to 09	1	1	2.9	Negative	Negative	Negative	Negative	Negative	1
543	Grande_Sido	Maro	Maro	Kobdogué	14.02.17	104	543	Male	40	above20	above20	1	1	3.6	Negative	Negative	Negative	Negative	Negative	1
544	Grande_Sido	Maro	Maro	Kobdogué	14.02.17	104	544	Female	30	above20	above20	1	1	1.6	Negative	Negative	Negative	Negative	Negative	1
545	Grande_Sido	Maro	Maro	Kobdogué	14.02.17	104	545	Female	14	Under20	10 to 14	1	1	3.7	Negative	Negative	Negative	Negative	Negative	1
546	Grande_Sido	Maro	Maro	Kobdogué	14.02.17	104	546	Female	13	Under20	10 to 14	1	1	1	Negative	Negative	Negative	Negative	Negative	1
547	Grande_Sido	Maro	Maro	Kobdogué	14.02.17	104	547	Male	9	Under20	05 to 09	1	1	3.5	Negative	Negative	Negative	Negative	Negative	1
548	Grande_Sido	Maro	Maro	Kobdogué	14.02.17	105	548	Male	25	above20	above20	1	1	7.7	Negative	Negative	Negative	Negative	Negative	1
549	Grande_Sido	Maro	Maro	Kobdogué	14.02.17	105	549	Female	16	Under20	15 to 20	1	0	6.2	Negative	Negative	Negative	Negative	Negative	1	Positive-HAT in the past
550	Grande_Sido	Maro	Maro	Ngon-Molo	15.02.17	106	550	Male	42	above20	above20	1	1	4.6	Negative	Negative	Negative	Negative	Negative	1
551	Grande_Sido	Maro	Maro	Ngon-Molo	15.02.17	106	551	Male	7	Under20	05 to 09	1	1	2	Negative	Negative	Negative	Negative	Negative	1
552	Grande_Sido	Maro	Maro	Ngon-Molo	15.02.17	107	552	Male	54	above20	above20	1	1	5.2	Negative	Negative	Negative	Negative	Negative	1
553	Grande_Sido	Maro	Maro	Ngon-Molo	15.02.17	107	553	Female	15	Under20	15 to 20	1	1	4.4	T. congolense	Positive	Positive	Negative	Negative	1
554	Grande_Sido	Maro	Maro	Ngon-Molo	15.02.17	107	554	Male	18	Under20	15 to 20	1	1	4.6	Negative	Negative	Negative	Negative	Negative	1
556	Grande_Sido	Maro	Maro	Ngon-Molo	15.02.17	107	556	Female	50	above20	above20	1	1	4.24	Negative	Negative	Negative	Negative	Negative	1
558	Grande_Sido	Maro	Maro	Ngon-Molo	15.02.17	108	558	Female	32	above20	above20	1	1	5.9	Negative	Negative	Negative	Negative	Negative	1
559	Grande_Sido	Maro	Maro	Ngon-Molo	15.02.17	108	559	Female	18	Under20	15 to 20	1	1	5.9	Negative	Negative	Negative	Negative	Negative	1
560	Grande_Sido	Maro	Maro	Ngon-Molo	15.02.17	108	560	Male	11	Under20	10 to 14	1	1	4.6	Negative	Negative	Negative	Negative	Negative	1
561	Grande_Sido	Maro	Maro	Ngon-Molo	15.02.17	108	561	Male	12	Under20	10 to 14	1	1	4.5	Negative	Negative	Negative	Negative	Negative	1
562	Grande_Sido	Maro	Maro	Ngon-Molo	15.02.17	108	562	Male	6	Under20	05 to 09	1	1	2.9	Negative	Negative	Negative	Negative	Negative	1
563	Grande_Sido	Maro	Maro	Ngon-Molo	15.02.17	108	563	Female	8	Under20	05 to 09	1	1	2.7	Negative	Negative	Negative	Negative	Negative	1
565	Grande_Sido	Maro	Maro	Ngon-Molo	15.02.17	109	565	Male	25	above20	above20	1	1	2.6	Negative	Negative	Negative	Negative	Negative	1
566	Grande_Sido	Maro	Maro	Ngon-Molo	15.02.17	109	566	Female	50	above20	above20	1	1	3.7	Negative	Negative	Negative	Negative	Negative	1
567	Grande_Sido	Maro	Maro	Ngon-Molo	15.02.17	109	567	Female	30	above20	above20	1	1	4.7	Negative	Negative	Negative	Negative	Negative	1
568	Grande_Sido	Maro	Maro	Ngon-Molo	15.02.17	109	568	Female	26	above20	above20	1	1	4.6	Negative	Negative	Negative	Negative	Negative	1
569	Grande_Sido	Maro	Maro	Ngon-Molo	15.02.17	109	569	Female	19	Under20	15 to 20	1	1	4.1	Negative	Negative	Negative	Negative	Negative	1
570	Grande_Sido	Maro	Maro	Ngon-Molo	15.02.17	109	570	Female	16	Under20	15 to 20	1	1	4.9	Negative	Negative	Negative	Negative	Negative	1
571	Grande_Sido	Maro	Maro	Ngon-Molo	15.02.17	109	571	Female	10	Under20	10 to 14	1	1	4.6	Negative	Negative	Negative	Negative	Negative	1
572	Grande_Sido	Maro	Maro	Ngon-Molo	15.02.17	109	572	Male	14	Under20	10 to 14	1	1	5.8	Negative	Negative	Negative	Negative	Negative	1
573	Grande_Sido	Maro	Maro	Ngon-Molo	15.02.17	113	573	Male	22	above20	above20		1	4.2	Negative	Negative	Negative	Negative	Negative	1
574	Grande_Sido	Maro	Maro	Ngon-Molo	15.02.17	111	574	Male	22	above20	above20	1	1	6.4	Negative	Negative	Negative	Negative	Negative	1
575	Grande_Sido	Maro	Maro	Ngon-Molo	15.02.17	111	575	Male	18	Under20	15 to 20	1	1	7.2	Negative	Negative	Negative	Negative	Negative	1
576	Grande_Sido	Maro	Maro	Ngon-Molo	15.02.17	111	576	Female	22	above20	above20	1	1	6.7	Negative	Negative	Negative	Negative	Negative	1
577	Grande_Sido	Maro	Maro	Ngon-Molo	15.02.17	111	577	Female	9	Under20	05 to 09	1	1	3.8	Negative	Negative	Negative	Negative	Negative	1
578	Grande_Sido	Maro	Maro	Ngon-Molo	15.02.17	112	578	Female	65	above20	above20	1	1	4.5	Negative	Negative	Negative	Negative	Negative	1
579	Grande_Sido	Maro	Maro	Ngon-Molo	15.02.17	112	579	Female	52	above20	above20	1	1	5.3	Negative	Negative	Negative	Negative	Negative	1
580	Grande_Sido	Maro	Maro	Ngon-Molo	15.02.17	112	580	Female	15	Under20	15 to 20	1	1	6.1	Negative	Negative	Negative	Negative	Negative	1
581	Grande_Sido	Maro	Maro	Ngon-Molo	15.02.17	112	581	Male	8	Under20	05 to 09	1	1	5.3	Negative	Negative	Negative	Negative	Negative	1
582	Grande_Sido	Maro	Maro	Ngon-Molo	15.02.17	112	582	Female	25	above20	above20	1	1	4.5	Negative	Negative	Negative	Negative	Negative	1
584	Grande_Sido	Maro	Maro	Ngon-Molo	15.02.17	113	584	Male	18	Under20	15 to 20		1	4.1	Negative	Negative	Negative	Negative	Negative	1
585	Grande_Sido	Maro	Maro	Ngon-Molo	15.02.17	112	585	Female	50	above20	above20		1	5.2	Negative	Negative	Negative	Negative	Negative	1
586	Grande_Sido	Maro	Maro	Ngon-Molo	15.02.17	112	586	Male	18	Under20	15 to 20		1	5.1	Negative	Negative	Negative	Negative	Negative	1
587	Grande_Sido	Maro	Maro	Ngon-Molo	15.02.17	110	587	Female	40	above20	above20	1	1	4.7	Negative	Negative	Negative	Negative	Negative	1
588	Grande_Sido	Maro	Maro	Ngon-Molo	15.02.17	110	588	Male	25	above20	above20	1	1	5	Negative	Negative	Negative	Negative	Negative	1
589	Grande_Sido	Maro	Maro	Ngon-Molo	15.02.17	110	589	Male	20	Under20	15 to 20	1	1	6.9	Negative	Negative	Negative	Negative	Negative	1
590	Grande_Sido	Maro	Maro	Ngon-Molo	15.02.17	113	590	Female	40	above20	above20		1	5	Negative	Negative	Negative	Negative	Negative	1
591	Grande_Sido	Maro	Maro	Ngon-Molo	15.02.17	110	591	Female	25	above20	above20	1	1	3.9	Negative	Negative	Negative	Negative	Negative	1
592	Grande_Sido	Maro	Maro	Ngon-Molo	15.02.17	110	592	Male	7	Under20	05 to 09	1	1	7.2	Negative	Negative	Negative	Negative	Negative	1
593	Grande_Sido	Maro	Gourourou	Beguiyon	16.02.17	114	593	Male	41	above20	above20	1	1	6.2	Negative	Negative	Negative	Negative	Negative	1
594	Grande_Sido	Maro	Gourourou	Beguiyon	16.02.17	114	594	Female	34	above20	above20	1	1	4	Negative	Negative	Negative	Negative	Negative	1
595	Grande_Sido	Maro	Gourourou	Beguiyon	16.02.17	114	595	Male	14	Under20	10 to 14	1	1	6.28	Negative	Negative	Negative	Negative	Negative	1
596	Grande_Sido	Maro	Gourourou	Beguiyon	16.02.17	114	596	Female	10	Under20	10 to 14	1	0	5.08	Negative	Negative	Negative	Negative	Negative	1
597	Grande_Sido	Maro	Gourourou	Beguiyon	16.02.17	114	597	Female	6	Under20	05 to 09	1	1	6.9	Negative	Negative	Negative	Negative	Negative	1
598	Grande_Sido	Maro	Gourourou	Beguiyon	16.02.17	115	598	Male	35	above20	above20	1	1	10.7	Negative	Negative	Negative	Negative	Negative	1
599	Grande_Sido	Maro	Gourourou	Beguiyon	16.02.17	115	599	Female	34	above20	above20	1	1	7.3	Negative	Negative	Negative	Negative	Negative	1
600	Grande_Sido	Maro	Gourourou	Beguiyon	16.02.17	116	600	Male	52	above20	above20	1	1	7.1	Negative	Negative	Negative	Negative	Negative	1
601	Grande_Sido	Maro	Gourourou	Beguiyon	16.02.17	116	601	Female	45	above20	above20	1	1	6.4	Negative	Negative	Negative	Negative	Negative	1
602	Grande_Sido	Maro	Gourourou	Beguiyon	16.02.17	116	602	Female	20	Under20	15 to 20	1	1	4.8	Negative	Negative	Negative	Negative	Negative	1
603	Grande_Sido	Maro	Gourourou	Beguiyon	16.02.17	116	603	Female	20	Under20	15 to 20	1	1	2.7	Negative	Negative	Negative	Negative	Negative	1
604	Grande_Sido	Maro	Gourourou	Beguiyon	16.02.17	117	604	Male	40	above20	above20	1	1	4.7	Negative	Negative	Negative	Negative	Negative	1
606	Grande_Sido	Maro	Gourourou	Beguiyon	16.02.17	117	606	Male	15	Under20	15 to 20	1	1	4.7	Negative	Negative	Negative	Negative	Negative	1
607	Grande_Sido	Maro	Gourourou	Beguiyon	16.02.17	117	607	Male	14	Under20	10 to 14	1	1	6	Negative	Negative	Negative	Negative	Negative	1
608	Grande_Sido	Maro	Gourourou	Beguiyon	16.02.17	117	608	Male	7	Under20	05 to 09	1	1	4.8	Negative	Negative	Negative	Negative	Negative	1
609	Grande_Sido	Maro	Gourourou	Beguiyon	16.02.17	118	609	Male	54	above20	above20	1	1	6.1	T. b. gambiense	Positive	Negative	Positive	Negative	1
610	Grande_Sido	Maro	Gourourou	Beguiyon	16.02.17	118	610	Male	11	Under20	10 to 14	1	1	5.3	Negative	Negative	Negative	Negative	Negative	1
611	Grande_Sido	Maro	Gourourou	Beguiyon	16.02.17	119	611	Male	53	above20	above20	1	1	5.9	Negative	Negative	Negative	Negative	Negative	1
612	Grande_Sido	Maro	Gourourou	Beguiyon	16.02.17	119	612	Female	48	above20	above20	1	1	5	Negative	Negative	Negative	Negative	Negative	1
613	Grande_Sido	Maro	Gourourou	Beguiyon	16.02.17	120	613	Male	36	above20	above20	1	1	6.6	Negative	Negative	Negative	Negative	Negative	1
615	Grande_Sido	Maro	Gourourou	Beguiyon	16.02.17	120	615	Male	14	Under20	10 to 14	1	1	7.1	Negative	Negative	Negative	Negative	Negative	1
616	Grande_Sido	Maro	Gourourou	Beguiyon	16.02.17	120	616	Female	7	Under20	05 to 09	1	1	7.1	Negative	Negative	Negative	Negative	Negative	1
617	Grande_Sido	Maro	Gourourou	Beguiyon	16.02.17	121	617	Male	41	above20	above20	1	1	5.8	Negative	Negative	Negative	Negative	Negative	1
618	Grande_Sido	Maro	Gourourou	Beguiyon	16.02.17	121	618	Female	20	Under20	15 to 20	1	1	4.5	Negative	Negative	Negative	Negative	Negative	1
619	Grande_Sido	Maro	Gourourou	Beguiyon	16.02.17	121	619	Male	8	Under20	05 to 09	1	1	5.2	Negative	Negative	Negative	Negative	Negative	1
621	Grande_Sido	Maro	Gourourou	Beguiyon	16.02.17	122	621	Male	35	above20	above20	1	1	4.7	Negative	Negative	Negative	Negative	Negative	1
622	Grande_Sido	Maro	Gourourou	Beguiyon	16.02.17	122	622	Female	25	above20	above20	1	1	6.5	Negative	Negative	Negative	Negative	Negative	1
623	Grande_Sido	Maro	Gourourou	Beguiyon	16.02.17	122	623	Male	8	Under20	05 to 09	1	1	2.6	Negative	Negative	Negative	Negative	Negative	1
625	Grande_Sido	Maro	Gourourou	Beguiyon	16.02.17	123	625	Male	51	above20	above20	1	1	7	Negative	Negative	Negative	Negative	Negative	1
626	Grande_Sido	Maro	Gourourou	Beguiyon	16.02.17	124	626	Male	45	above20	above20	1	1	3.1	Negative	Negative	Negative	Negative	Negative	1
628	Grande_Sido	Maro	Gourourou	Beguiyon	16.02.17	125	628	Female	12	Under20	10 to 14	1	1	4.4	Negative	Negative	Negative	Negative	Negative	1
630	Grande_Sido	Maro	Gourourou	Baguirgué: Guir-ba	17.02.17	125	630	Male	45	above20	above20	1	1	4.9	Negative	Negative	Negative	Negative	Negative	1
631	Grande_Sido	Maro	Gourourou	Baguirgué: Guir-ba	17.02.17	127	631	Male	60	above20	above20	1	1	4.7	Negative	Negative	Negative	Negative	Negative	1	Positive-HAT in the past
632	Grande_Sido	Maro	Gourourou	Baguirgué: Guir-ba	17.02.17	126	632	Male	60	above20	above20	1	1	5.1	Negative	Negative	Negative	Negative	Negative	1
633	Grande_Sido	Maro	Gourourou	Baguirgué: Guir-ba	17.02.17	126	633	Female	50	above20	above20	1	1	4.3	Negative	Negative	Negative	Negative	Negative	1
634	Grande_Sido	Maro	Gourourou	Baguirgué: Guir-ba	17.02.17	126	634	Male	42	above20	above20	1	1	6.6	Negative	Negative	Negative	Negative	Negative	1
635	Grande_Sido	Maro	Gourourou	Baguirgué: Guir-ba	17.02.17	126	635	Male	25	above20	above20	1	1	4	Negative	Negative	Negative	Negative	Negative	1
636	Grande_Sido	Maro	Gourourou	Baguirgué: Guir-ba	17.02.17	127	636	Female	52	above20	above20	1	1	3.7	Negative	Negative	Negative	Negative	Negative	1
637	Grande_Sido	Maro	Gourourou	Baguirgué: Guir-ba	17.02.17	127	637	Female	24	above20	above20	1	0	4.3	Negative	Negative	Negative	Negative	Negative	1
638	Grande_Sido	Maro	Gourourou	Baguirgué: Guir-ba	17.02.17	127	638	Male	16	Under20	15 to 20	1	1	2.8	Negative	Negative	Negative	Negative	Negative	1
639	Grande_Sido	Maro	Gourourou	Baguirgué: Guir-ba	17.02.17	127	639	Female	11	Under20	10 to 14	1	0	7.2	Negative	Negative	Negative	Negative	Negative	1
640	Grande_Sido	Maro	Gourourou	Baguirgué: Guir-ba	17.02.17	128	640	Male	37	above20	above20	1	1	5.7	Negative	Negative	Negative	Negative	Negative	1
641	Grande_Sido	Maro	Gourourou	Baguirgué: Guir-ba	17.02.17	128	641	Female	45	above20	above20	1	1	5.3	Negative	Negative	Negative	Negative	Negative	1
642	Grande_Sido	Maro	Gourourou	Baguirgué: Guir-ba	17.02.17	128	642	Female	20	Under20	15 to 20	1	1	7.1	Negative	Negative	Negative	Negative	Negative	1
643	Grande_Sido	Maro	Gourourou	Baguirgué: Guir-ba	17.02.17	128	643	Male	17	Under20	15 to 20	1	1	6.5	Negative	Negative	Negative	Negative	Negative	1
644	Grande_Sido	Maro	Gourourou	Baguirgué: Guir-ba	17.02.17	128	644	Female	14	Under20	10 to 14	1	1	2	Negative	Negative	Negative	Negative	Negative	1
645	Grande_Sido	Maro	Gourourou	Baguirgué: Guir-ba	17.02.17	129	645	Male	50	above20	above20	1	1	6	T. congolense	Positive	Positive	Negative	Negative	1
647	Grande_Sido	Maro	Gourourou	Baguirgué: Guir-ba	17.02.17	129	647	Male	13	Under20	10 to 14	1	1	6.1	Negative	Negative	Negative	Negative	Negative	1
650	Grande_Sido	Maro	Gourourou	Baguirgué: Guir-ba	17.02.17	130	650	Female	60	above20	above20	1	1	4.97	Negative	Negative	Negative	Negative	Negative	1
651	Grande_Sido	Maro	Gourourou	Baguirgué: Guir-ba	17.02.17	131	651	Male	27	above20	above20	1	1	5.3	Negative	Negative	Negative	Negative	Negative	1
652	Grande_Sido	Maro	Gourourou	Baguirgué: Guir-ba	17.02.17	131	652	Female	14	Under20	10 to 14	1	1	5.4	Negative	Negative	Negative	Negative	Negative	1
653	Grande_Sido	Maro	Gourourou	Baguirgué: Guir-ba	17.02.17	132	653	Male	47	above20	above20	1	1	4.4	Negative	Negative	Negative	Negative	Negative	1
654	Grande_Sido	Maro	Gourourou	Baguirgué: Guir-ba	17.02.17	132	654	Female	25	above20	above20	1	1	5.4	Negative	Negative	Negative	Negative	Negative	1
655	Grande_Sido	Maro	Gourourou	Baguirgué: Guir-ba	17.02.17	132	655	Male	24	above20	above20	1	1	10.5	Negative	Negative	Negative	Negative	Negative	1
656	Grande_Sido	Maro	Gourourou	Baguirgué: Guir-ba	17.02.17	132	656	Male	16	Under20	15 to 20	1	1	6.7	Negative	Negative	Negative	Negative	Negative	1
657	Grande_Sido	Maro	Gourourou	Baguirgué: Guir-ba	17.02.17	133	657	Male	57	above20	above20	1	1	3.3	Negative	Negative	Negative	Negative	Negative	1
658	Grande_Sido	Maro	Gourourou	Baguirgué: Guir-ba	17.02.17	133	658	Male	40	above20	above20	1	1	3.7	Negative	Negative	Negative	Negative	Negative	1
659	Grande_Sido	Maro	Gourourou	Baguirgué: Guir-ba	17.02.17	134	659	Male	32	above20	above20	1	1	6.2	Negative	Negative	Negative	Negative	Negative	1
660	Grande_Sido	Maro	Gourourou	Baguirgué: Guir-ba	17.02.17	134	660	Female	30	above20	above20	1	1	5.1	Negative	Negative	Negative	Negative	Negative	1
661	Grande_Sido	Maro	Gourourou	Baguirgué: Guir-ba	17.02.17	134	661	Female	5	Under20	05 to 09	1	1	7.4	Negative	Negative	Negative	Negative	Negative	1
662	Grande_Sido	Maro	Gourourou	Baguirgué: Guir-ba	17.02.17	135	662	Male	25	above20	above20	1	1	6.3	Negative	Negative	Negative	Negative	Negative	1
663	Grande_Sido	Maro	Gourourou	Baguirgué: Guir-ba	17.02.17	135	663	Female	45	above20	above20	1	1	5.3	Negative	Negative	Negative	Negative	Negative	1
664	Grande_Sido	Maro	Gourourou	Baguirgué: Guir-ba	17.02.17	135	664	Female	12	Under20	10 to 14	1	1	5.2	Negative	Negative	Negative	Negative	Negative	1
665	Grande_Sido	Maro	Gourourou	Baguirgué: Guir-ba	17.02.17	135	665	Female	10	Under20	10 to 14	1	1	8.5	Negative	Negative	Negative	Negative	Negative	1
666	Grande_Sido	Maro	Gourourou	Baguirgué: Guir-ba	17.02.17	136	666	Male	25	above20	above20	1	1	4.2	Negative	Negative	Negative	Negative	Negative	1
667	Grande_Sido	Maro	Gourourou	Baguirgué: Guir-ba	17.02.17	136	667	Female	19	Under20	15 to 20	1	1	6.6	Negative	Negative	Negative	Negative	Negative	1
668	Grande_Sido	Maro	Gourourou	Baguirgué: Guir-ba	17.02.17	136	668	Female	52	above20	above20	1	1	4.1	Negative	Negative	Negative	Negative	Negative	1
669	Grande_Sido	Maro	Gourourou	Baguirgué: Guir-ba	17.02.17	136	669	Male	22	above20	above20	1	1	5.21	Negative	Negative	Negative	Negative	Negative	1
671	Grande_Sido	Maro	Gourourou	Baguirgué: Guir-ba	17.02.17	136	671	Male	14	Under20	10 to 14	1	1	9.9	Negative	Negative	Negative	Negative	Negative	1
672	Grande_Sido	Maro	Gourourou	Baguirgué: Guir-ba	17.02.17	137	672	Female	30	above20	above20	1	1	4.1	Negative	Negative	Negative	Negative	Negative	1
673	Grande_Sido	Maro	Gourourou	Baguirgué: Guir-ba	17.02.17	137	673	Female	3	Under20	05 to 09	1	1	13	Negative	Negative	Negative	Negative	Negative	1
674	Grande_Sido	Maro	Gourourou	Baguirgué: Guir-ba	17.02.17	138	674	Male	70	above20	above20	1	1	4.4	Negative	Negative	Negative	Negative	Negative	1
675	Grande_Sido	Maro	Gourourou	Baguirgué: Guir-ba	17.02.17	139	675	Male	63	above20	above20	1	1	6.1	Negative	Negative	Negative	Negative	Negative	1
676	Grande_Sido	Maro	Maro	Kobdogué	14.02.17			Male	54	above20	above20			3.8	Negative	Negative	Negative	Negative	Negative		Missing
677	Grande_Sido	Maro	Maro	Kobdogué	14.02.17			Male	53	above20	above20			4.6	Negative	Negative	Negative	Negative	Negative		Missing
678	Grande_Sido	Maro	Maro	Kobdogué	14.02.17			Male	58	above20	above20			3.6	Negative	Negative	Negative	Negative	Negative		Missing
679	Grande_Sido	Maro	Maro	Kobdogué	14.02.17			Male	53	above20	above20			6.8	Negative	Negative	Negative	Negative	Negative		Missing
680	Grande_Sido	Maro	Maro	Ngakorio	12.02.17	182		Male	6	Under20	05 to 09	1	0	4.39	Negative	Negative	Negative	Negative	Negative	1
683	Grande_Sido	Maro	Maro	Ngakorio	12.02.17	185		Female	45	above20	above20	1	0	3.73	Negative	Negative	Negative	Negative	Negative	1
684	Grande_Sido	Maro	Maro	Ngakorio	12.02.17	186		Female	22	above20	above20	1	0	4.6	Negative	Negative	Negative	Negative	Negative	0
686	Kouh_Est	Mandoul	Autre	Berayan	09.02.17	201		Male	35	above20	above20	1		3.2	Negative	Negative	Negative	Negative	Negative
687	Kouh_Est	Mandoul	Autre	Berayan	09.02.17	202		Male	50	above20	above20	1		3.4	Negative	Negative	Negative	Negative	Negative
688	Kouh_Est	Mandoul	Bembaïtada	Ferrick Sandana Lelou	06.02.17	188		Male	40	above20	above20	1	0	4	Negative	Negative	Negative	Negative	Negative	1
689	Kouh_Est	Mandoul	Bembaïtada	Ferrick Sandana Lelou	06.02.17	189		Male	30	above20	above20	1	0	10.1	Negative	Negative	Negative	Negative	Negative	1
690	Kouh_Est	Mandoul	Bembaïtada	Dedaye I	04.03.17	190		Female	40	above20	above20	1	1	3.4	Negative	Negative	Negative	Negative	Negative	1
691	Kouh_Est	Mandoul	Bembaïtada	Dedaye I	04.03.17	190		Female	20	Under20	15 to 20	1	0	2.4	Negative	Negative	Negative	Negative	Negative	1
692	Kouh_Est	Mandoul	Bembaïtada	Dedaye I	04.03.17	190		Female	17	Under20	15 to 20	1	0	3.8	Negative	Negative	Negative	Negative	Negative	1
694	Kouh_Est	Mandoul	Bembaïtada	Dedaye I	04.03.17	191		Female	41	above20	above20	1	0	5.6	Negative	Negative	Negative	Negative	Negative	1
695	Kouh_Est	Mandoul	Bembaïtada	Dedaye I	04.03.17	191		Female	40	above20	above20	1	0	3.6	Negative	Negative	Negative	Negative	Negative	1
696	Kouh_Est	Mandoul	Bembaïtada	Dedaye I	04.03.17	191		Female	20	Under20	15 to 20	1	0	3.8	Negative	Negative	Negative	Negative	Negative	1
697	Kouh_Est	Mandoul	Bembaïtada	Kobiteye	03.02.17	192		Male	53	above20	above20	1	0	8.3	Negative	Negative	Negative	Negative	Negative	1
701	Kouh_Est	Mandoul	Bembaïtada	Kobiteye	03.02.17	193		Female	35	above20	above20	1	1	5	Negative	Negative	Negative	Negative	Negative	1
724	Kouh_Est	Mandoul	Bembaïtada	Konael	02.02.17	195		Male	55	above20	above20	1	1	9.8	Negative	Negative	Negative	Negative	Negative	1	Filariosis(blood-for-filarial-analysis)
732	Grande_Sido	Maro	Gourourou	Guirkyon/Military camp	13.03.18	196	676	Male	40	above20	above20			46.65	Negative	Negative	Negative	Negative	Negative		Missing
733	Grande_Sido	Maro	Gourourou	Guirkyon/Military camp	13.03.18	196	677	Male	27	above20	above20			24.39	Negative	Negative	Negative	Negative	Negative		Missing
734	Grande_Sido	Maro	Gourourou	Guirkyon/Military camp	13.03.18	196	678	Male	29	above20	above20			16.51	Negative	Negative	Negative	Negative	Negative		Missing
735	Grande_Sido	Maro	Gourourou	Guirkyon/Military camp	13.03.18	196	679	Male	37	above20	above20			25.42	Negative	Negative	Negative	Negative	Negative		Missing
736	Grande_Sido	Maro	Gourourou	Guirkyon/Military camp	13.03.18	196	680	Male	28	above20	above20			5.49	Negative	Negative	Negative	Negative	Negative		Missing
737	Grande_Sido	Maro	Gourourou	Guirkyon/Military camp	13.03.18	196	681	Male	34	above20	above20			41.11	Negative	Negative	Negative	Negative	Negative		Missing
738	Grande_Sido	Maro	Gourourou	Guirkyon/Military camp	13.03.18	196	682	Male	28	above20	above20			29.32	Negative	Negative	Negative	Negative	Negative		Missing
739	Grande_Sido	Maro	Gourourou	Guirkyon/Military camp	13.03.18	196	683	Male	32	above20	above20			34.78	Negative	Negative	Negative	Negative	Negative		Missing
740	Grande_Sido	Maro	Gourourou	Guirkyon/Military camp	13.03.18	196	684	Male	35	above20	above20			35.31	Negative	Negative	Negative	Negative	Negative		Missing
741	Grande_Sido	Maro	Gourourou	Guirkyon/Military camp	13.03.18	196	685	Male	35	above20	above20			25.72	Negative	Negative	Negative	Negative	Negative		Missing
742	Grande_Sido	Maro	Gourourou	Guirkyon/Military camp	13.03.18	196	686	Male	28	above20	above20			31.99	Negative	Negative	Negative	Negative	Negative		Missing
743	Grande_Sido	Maro	Gourourou	Guirkyon/Military camp	13.03.18	196	687	Male	55	above20	above20			14.87	Negative	Negative	Negative	Negative	Negative		Missing
744	Grande_Sido	Maro	Gourourou	Guirkyon/Military camp	13.03.18	196	688	Female	18	Under20	15 to 20			16.85	Negative	Negative	Negative	Negative	Negative		Missing
745	Grande_Sido	Maro	Gourourou	Guirkyon/Military camp	13.03.18	196	689	Female	17	Under20	15 to 20			15.37	Negative	Negative	Negative	Negative	Negative		Missing
746	Grande_Sido	Maro	Gourourou	Guirkyon/Military camp	13.03.18	196	690	Female	20	Under20	15 to 20			51.86	Negative	Negative	Negative	Negative	Negative		Missing
747	Grande_Sido	Maro	Gourourou	Guirkyon/Military camp	13.03.18	196	691	Female	18	Under20	15 to 20			29.02	Negative	Negative	Negative	Negative	Negative		Missing
748	Grande_Sido	Maro	Gourourou	Guirkyon/Military camp	13.03.18	196	692	Male	34	above20	above20			44.19	Negative	Negative	Negative	Negative	Negative		Missing
749	Grande_Sido	Maro	Gourourou	Guirkyon/Military camp	13.03.18	196	693	Male	30	above20	above20			34.6	Negative	Negative	Negative	Negative	Negative		Missing
750	Grande_Sido	Maro	Gourourou	Guirkyon/Military camp	13.03.18	196	694	Male	32	above20	above20			16.14	Negative	Negative	Negative	Negative	Negative		Missing
751	Grande_Sido	Maro	Gourourou	Baguirgué: Guir-ba/Military camp	13.03.18	197	695	Male	30	above20	above20			29.5	Negative	Negative	Negative	Negative	Negative		Missing
752	Grande_Sido	Maro	Gourourou	Baguirgué: Guir-ba/Military camp	13.03.18	197	696	Male	32	above20	above20			18.27	Negative	Negative	Negative	Negative	Negative		Missing
753	Grande_Sido	Maro	Gourourou	Baguirgué: Guir-ba/Military camp	13.03.18	197	697	Male	30	above20	above20			39.87	Negative	Negative	Negative	Negative	Negative		Missing
754	Grande_Sido	Maro	Gourourou	Baguirgué: Guir-ba/Military camp	13.03.18	197	698	Male	25	above20	above20			29.77	Negative	Negative	Negative	Negative	Negative		Missing
755	Grande_Sido	Maro	Gourourou	Baguirgué: Guir-ba/Military camp	13.03.18	197	699	Female	24	above20	above20			19.23	Negative	Negative	Negative	Negative	Negative		Missing
756	Grande_Sido	Maro	Gourourou	Baguirgué: Guir-ba/Military camp	13.03.18	197	700	Male	22	above20	above20			22.07	Negative	Negative	Negative	Negative	Negative		Missing
757	Grande_Sido	Maro	Gourourou	Baguirgué: Guir-ba/Military camp	13.03.18	198	701	Male	10	Under20	10 to 14			29.83	T. b. gambiense	Positive	Negative	Positive	Negative		Missing
758	Grande_Sido	Maro	Maro	Aldjazira	23.06.18	140	702	Male	50	above20	above20	1	1	5.83	Negative	Negative	Negative	Negative	Negative	1
759	Grande_Sido	Maro	Maro	Aldjazira	23.06.18	140	703	Female	40	above20	above20	1	1	5.88	Negative	Negative	Negative	Negative	Negative	1
760	Grande_Sido	Maro	Maro	Aldjazira	23.06.18	140	704	Male	17	Under20	15 to 20	1	1	4.33	Negative	Negative	Negative	Negative	Negative	1
761	Grande_Sido	Maro	Maro	Aldjazira	23.06.18	141	705	Male	34	above20	above20	1	1	6	Negative	Negative	Negative	Negative	Negative	1
762	Grande_Sido	Maro	Maro	Aldjazira	23.06.18	141	706	Female	26	above20	above20	1	1	5.59	Negative	Negative	Negative	Negative	Negative	1
764	Grande_Sido	Maro	Maro	Aldjazira	23.06.18	141	708	Female	8	Under20	05 to 09	1	0	5.02	Negative	Negative	Negative	Negative	Negative	1
765	Grande_Sido	Maro	Maro	Aldjazira	23.06.18	142	709	Male	37	above20	above20	1	1	5.31	Negative	Negative	Negative	Negative	Negative	1
766	Grande_Sido	Maro	Maro	Aldjazira	23.06.18	142	710	Female	29	above20	above20	1	1	7.26	Negative	Negative	Negative	Negative	Negative	1
768	Grande_Sido	Maro	Maro	Aldjazira	23.06.18	142	712	Male	7	Under20	05 to 09	1	0	8.23	Negative	Negative	Negative	Negative	Negative	1
769	Grande_Sido	Maro	Maro	Aldjazira	23.06.18	142	713	Female	9	Under20	05 to 09	1	0	7.9	Negative	Negative	Negative	Negative	Negative	1
770	Grande_Sido	Maro	Maro	Aldjazira	23.06.18	143	714	Male	28	above20	above20	1	1	7.26	Negative	Negative	Negative	Negative	Negative	1
771	Grande_Sido	Maro	Maro	Aldjazira	23.06.18	143	715	Female	18	Under20	15 to 20	1	1	5.46	Negative	Negative	Negative	Negative	Negative	1
772	Grande_Sido	Maro	Maro	Aldjazira	23.06.18	144	716	Male	30	above20	above20	1	1	5.29	Negative	Negative	Negative	Negative	Negative	1
773	Grande_Sido	Maro	Maro	Aldjazira	23.06.18	144	717	Female	25	above20	above20	1	1	3.1	Negative	Negative	Negative	Negative	Negative	1
774	Grande_Sido	Maro	Maro	Aldjazira	23.06.18	144	718	Male	8	Under20	05 to 09	1	1	12.9	Negative	Negative	Negative	Negative	Negative	1
775	Grande_Sido	Maro	Maro	Aldjazira	23.06.18	145	719	Female	50	above20	above20	1	1	5.91	Negative	Negative	Negative	Negative	Negative	1
776	Grande_Sido	Maro	Maro	Aldjazira	23.06.18	145	720	Female	15	Under20	15 to 20	1	1	8.45	Negative	Negative	Negative	Negative	Negative	1
777	Grande_Sido	Maro	Maro	Aldjazira	23.06.18	145	721	Female	17	Under20	15 to 20	1	1	4.99	Negative	Negative	Negative	Negative	Negative	1
778	Grande_Sido	Maro	Maro	Aldjazira	23.06.18	145	722	Male	19	Under20	15 to 20	1	1	4.66	Negative	Negative	Negative	Negative	Negative	1
779	Grande_Sido	Maro	Maro	Aldjazira	23.06.18	145	723	Female	35	above20	above20	1	1	5.2	Negative	Negative	Negative	Negative	Negative	1
780	Grande_Sido	Maro	Maro	Aldjazira	23.06.18	146	724	Male	55	above20	above20	1	1	6.05	Negative	Negative	Negative	Negative	Negative	1
781	Grande_Sido	Maro	Maro	Aldjazira	23.06.18	146	725	Female	32	above20	above20	1	1	38.16	Negative	Negative	Negative	Negative	Negative	1
782	Grande_Sido	Maro	Maro	Aldjazira	23.06.18	146	726	Female	14	Under20	10 to 14	1	1	8.1	Negative	Negative	Negative	Negative	Negative	1
783	Grande_Sido	Maro	Maro	Aldjazira	23.06.18	147	727	Female	35	above20	above20	1	1	5.81	Negative	Negative	Negative	Negative	Negative	1
784	Grande_Sido	Maro	Maro	Aldjazira	23.06.18	147	728	Male	20	Under20	15 to 20	1	1	5.73	Negative	Negative	Negative	Negative	Negative	1
785	Grande_Sido	Maro	Maro	Aldjazira	23.06.18	147	729	Female	15	Under20	15 to 20	1	1	5.9	Negative	Negative	Negative	Negative	Negative	1
786	Grande_Sido	Maro	Maro	Aldjazira	23.06.18	147	730	Female	8	Under20	05 to 09	1	1	9.78	Negative	Negative	Negative	Negative	Negative	1
787	Grande_Sido	Maro	Maro	Aldjazira	23.06.18	148	731	Male	28	above20	above20	1	1	4.52	Negative	Negative	Negative	Negative	Negative	1
788	Grande_Sido	Maro	Maro	Aldjazira	23.06.18	148	732	Female	22	above20	above20	1	1	5.09	Negative	Negative	Negative	Negative	Negative	1
789	Grande_Sido	Maro	Maro	Aldjazira	23.06.18	149	733	Male	37	above20	above20	1	1	2.61	Negative	Negative	Negative	Negative	Negative	1
790	Grande_Sido	Maro	Maro	Aldjazira	23.06.18	149	734	Female	30	above20	above20	1	1	4.84	Negative	Negative	Negative	Negative	Negative	1
791	Grande_Sido	Maro	Maro	Aldjazira	23.06.18	149	735	Female	8	Under20	05 to 09	1	1	10.26	Negative	Negative	Negative	Negative	Negative	1
792	Grande_Sido	Maro	Maro	Aldjazira	23.06.18	150	736	Male	7	Under20	05 to 09	1	1	13.58	Negative	Negative	Negative	Negative	Negative	1
793	Grande_Sido	Maro	Maro	Aldjazira	23.06.18	150	737	Female	27	above20	above20	1	1	7.11	Negative	Negative	Negative	Negative	Negative	1
794	Grande_Sido	Maro	Maro	Aldjazira	23.06.18	151	738	Male	20	Under20	15 to 20	1	1	6.87	Negative	Negative	Negative	Negative	Negative	1
795	Grande_Sido	Maro	Maro	Aldjazira	23.06.18	151	739	Female	10	Under20	10 to 14	1	0	9.24	Negative	Negative	Negative	Negative	Negative	1
796	Grande_Sido	Maro	Maro	Aldjazira	23.06.18	152	740	Male	32	above20	above20	1	1	4.63	Negative	Negative	Negative	Negative	Negative	1
797	Grande_Sido	Maro	Maro	Aldjazira	23.06.18	152	741	Female	20	Under20	15 to 20	1	1	5.62	Negative	Negative	Negative	Negative	Negative	1
798	Grande_Sido	Maro	Maro	Aldjazira	23.06.18	152	742	Female	8	Under20	05 to 09	1	1	7.77	Negative	Negative	Negative	Negative	Negative	1
799	Grande_Sido	Maro	Maro	Aldjazira	23.06.18	153	743	Female	50	above20	above20	1	1	4.35	Negative	Negative	Negative	Negative	Negative	1
800	Grande_Sido	Maro	Maro	Aldjazira	23.06.18	153	744	Male	28	above20	above20	1	0	3.66	Negative	Negative	Negative	Negative	Negative	1
801	Grande_Sido	Maro	Maro	Aldjazira	23.06.18	153	745	Female	18	Under20	15 to 20	1	1	3.74	Negative	Negative	Negative	Negative	Negative	1
803	Grande_Sido	Maro	Maro	Aldjazira	23.06.18	145	747	Male	74	above20	above20	1	1	8.06	Negative	Negative	Negative	Negative	Negative	1
804	Grande_Sido	Maro	Maro	Aldjazira	23.06.18	154	748	Male	32	above20	above20	1	1	5.7	Negative	Negative	Negative	Negative	Negative	1
805	Grande_Sido	Maro	Maro	Aldjazira	23.06.18	154	749	Female	22	above20	above20	1	0	6.55	Negative	Negative	Negative	Negative	Negative	1
806	Grande_Sido	Maro	Maro	Aldjazira	23.06.18	155	750	Female	46	above20	above20	1	0	3.64	Negative	Negative	Negative	Negative	Negative	1
807	Grande_Sido	Maro	Maro	Aldjazira	23.06.18	155	751	Female	18	Under20	15 to 20	1	1	5.56	Negative	Negative	Negative	Negative	Negative	1
808	Grande_Sido	Maro	Maro	Aldjazira	23.06.18	156	752	Male	28	above20	above20	1	1	5.62	Negative	Negative	Negative	Negative	Negative	1
809	Grande_Sido	Maro	Maro	Aldjazira	23.06.18	156	753	Female	20	Under20	15 to 20	1	1	6.88	Negative	Negative	Negative	Negative	Negative	1
810	Grande_Sido	Maro	Maro	Aldjazira	23.06.18	157	754	Male	36	above20	above20	1	1	11.04	Negative	Negative	Negative	Negative	Negative	1
811	Grande_Sido	Maro	Maro	Aldjazira	23.06.18	157	755	Female	40	above20	above20	1	1	3.66	Negative	Negative	Negative	Negative	Negative	1
812	Grande_Sido	Maro	Maro	Aldjazira	23.06.18	144	756	Male	16	Under20	15 to 20	1	1	4.31	Negative	Negative	Negative	Negative	Negative	1
813	Grande_Sido	Maro	Maro	Aldjazira	23.06.18	158	757	Male	60	above20	above20	1	1	3.16	T. congolense	Positive	Positive	Negative	Negative	1
814	Grande_Sido	Maro	Maro	Aldjazira	23.06.18	158	758	Female	40	above20	above20	1	1	4.68	Negative	Negative	Negative	Negative	Negative	1
815	Grande_Sido	Maro	Maro	Aldjazira	23.06.18	158	759	Female	17	Under20	15 to 20	1	1	11.74	Negative	Negative	Negative	Negative	Negative	1
816	Grande_Sido	Maro	Maro	Aldjazira	23.06.18	158	760	Male	6	Under20	05 to 09	1	1	16.61	Negative	Negative	Negative	Negative	Negative	1
817	Grande_Sido	Maro	Maro	Aldjazira	23.06.18	159	761	Female	49	above20	above20	1	1	4.47	Negative	Negative	Negative	Negative	Negative	1
818	Grande_Sido	Maro	Maro	Aldjazira	23.06.18	159	762	Male	35	above20	above20	1	1	4.43	Negative	Negative	Negative	Negative	Negative	1
819	Grande_Sido	Maro	Maro	Aldjazira	23.06.18	159	763	Male	20	Under20	15 to 20	1	1	5.22	Negative	Negative	Negative	Negative	Negative	1
820	Grande_Sido	Maro	Maro	Aldjazira	23.06.18	160	764	Male	35	above20	above20	1	1	4.54	Negative	Negative	Negative	Negative	Negative	1
821	Grande_Sido	Maro	Maro	Aldjazira	23.06.18	160	765	Female	20	Under20	15 to 20	1	1	4.03	Negative	Negative	Negative	Negative	Negative	1
822	Grande_Sido	Maro	Maro	Aldjazira	23.06.18	161	766	Female	26	above20	above20	1	1	3.29	Negative	Negative	Negative	Negative	Negative	1
823	Grande_Sido	Maro	Maro	Aldjazira	23.06.18	161	767	Female	7	Under20	05 to 09	1	1	6.96	Negative	Negative	Negative	Negative	Negative	1
824	Grande_Sido	Maro	Maro	Aldjazira	23.06.18	161	768	Female	6	Under20	05 to 09	1	1	5.54	Negative	Negative	Negative	Negative	Negative	1
825	Grande_Sido	Maro	Maro	Aldjazira	23.06.18	154	769	Male	34	above20	above20	1	1	4.44	Negative	Negative	Negative	Negative	Negative	1
826	Grande_Sido	Maro	Maro	Aldjazira	23.06.18	162	770	Male	70	above20	above20	1	1	8.54	Negative	Negative	Negative	Negative	Negative	1
827	Grande_Sido	Maro	Maro	Aldjazira	23.06.18	162	771	Female	50	above20	above20	1	1	5.51	Negative	Negative	Negative	Negative	Negative	1
828	Grande_Sido	Maro	Maro	Aldjazira	23.06.18	154	772	Female	15	Under20	15 to 20	1	1	3.1	Negative	Negative	Negative	Negative	Negative	1
829	Grande_Sido	Maro	Maro	Aldjazira	23.06.18	163	773	Male	19	Under20	15 to 20	1	1	5.28	Negative	Negative	Negative	Negative	Negative	1
830	Grande_Sido	Maro	Maro	Aldjazira	23.06.18	163	774	Male	16	Under20	15 to 20	1	1	4.62	Negative	Negative	Negative	Negative	Negative	1
833	Grande_Sido	Maro	Gourourou	Guirkyon	26.06.18	166	777	Male	40	above20	above20	1	1	4.32	Negative	Negative	Negative	Negative	Negative	1
834	Grande_Sido	Maro	Gourourou	Guirkyon	26.06.18	166	778	Male	15	Under20	15 to 20	1	1	5.13	Negative	Negative	Negative	Negative	Negative	1
835	Grande_Sido	Maro	Gourourou	Guirkyon	26.06.18	166	779	Male	13	Under20	10 to 14	1	1	10.4	Negative	Negative	Negative	Negative	Negative	1
836	Grande_Sido	Maro	Gourourou	Guirkyon	26.06.18	166	780	Female	30	above20	above20	1	1	4.05	Negative	Negative	Negative	Negative	Negative	1
837	Grande_Sido	Maro	Gourourou	Guirkyon	26.06.18	167	781	Male	40	above20	above20	1	1	5.38	Negative	Negative	Negative	Negative	Negative	1
838	Grande_Sido	Maro	Gourourou	Guirkyon	26.06.18	167	782	Female	35	above20	above20	1	1	5.09	Negative	Negative	Negative	Negative	Negative	1
840	Grande_Sido	Maro	Gourourou	Guirkyon	26.06.18	167	784	Male	18	Under20	15 to 20	1	1	6.5	Negative	Negative	Negative	Negative	Negative	1
842	Grande_Sido	Maro	Gourourou	Guirkyon	26.06.18	168	786	Male	63	above20	above20	1	1	11.23	Negative	Negative	Negative	Negative	Negative	1
843	Grande_Sido	Maro	Gourourou	Guirkyon	26.06.18	168	787	Female	62	above20	above20	1	1	5.97	Negative	Negative	Negative	Negative	Negative	1
848	Grande_Sido	Maro	Gourourou	Guirkyon	26.06.18	170	792	Male	42	above20	above20	1	1	4.66	Negative	Negative	Negative	Negative	Negative	1
849	Grande_Sido	Maro	Gourourou	Guirkyon	26.06.18	170	793	Female	38	above20	above20	1	1	5.77	Negative	Negative	Negative	Negative	Negative	1
850	Grande_Sido	Maro	Gourourou	Guirkyon	26.06.18	170	794	Female	35	above20	above20	1	1	7.68	Negative	Negative	Negative	Negative	Negative	1
851	Grande_Sido	Maro	Gourourou	Guirkyon	26.06.18	170	795	Male	14	Under20	10 to 14	1	1	6.66	Negative	Negative	Negative	Negative	Negative	1
852	Grande_Sido	Maro	Gourourou	Guirkyon	26.06.18	170	796	Male	17	Under20	15 to 20	1	1	5.75	Negative	Negative	Negative	Negative	Negative	1
853	Grande_Sido	Maro	Gourourou	Guirkyon	26.06.18	171	797	Female	63	above20	above20	1	1	5.72	Negative	Negative	Negative	Negative	Negative	1
855	Grande_Sido	Maro	Gourourou	Guirkyon	26.06.18	173	799	Male	54	above20	above20	1	1	3.42	Negative	Negative	Negative	Negative	Negative	1
857	Grande_Sido	Maro	Gourourou	Guirkyon	26.06.18	173	801	Male	16	Under20	15 to 20	1	1	4.05	Negative	Negative	Negative	Negative	Negative	1
858	Grande_Sido	Maro	Gourourou	Guirkyon	26.06.18	173	802	Male	12	Under20	10 to 14	1	1	8.73	T. congolense	Positive	Positive	Negative	Negative	1
859	Grande_Sido	Maro	Gourourou	Guirkyon	26.06.18	173	803	Male	7	Under20	05 to 09	1	1	9.35	Negative	Negative	Negative	Negative	Negative	1
860	Grande_Sido	Maro	Gourourou	Guirkyon	26.06.18	173	804	Male	5	Under20	05 to 09	1	1	7.64	Negative	Negative	Negative	Negative	Negative	1
861	Grande_Sido	Maro	Gourourou	Guirkyon	26.06.18	173	805	Male	10	Under20	10 to 14	1	1	6.84	Negative	Negative	Negative	Negative	Negative	1
862	Grande_Sido	Maro	Gourourou	Guirkyon	26.06.18	173	806	Female	7	Under20	05 to 09	1	1	8.5	Negative	Negative	Negative	Negative	Negative	1
863	Grande_Sido	Maro	Gourourou	Guirkyon	26.06.18	174	807	Male	41	above20	above20	1	1	3.74	Negative	Negative	Negative	Negative	Negative	1
867	Grande_Sido	Maro	Gourourou	Guirkyon	26.06.18	174	811	Female	10	Under20	10 to 14	1	1	7.2	Negative	Negative	Negative	Negative	Negative	1
869	Grande_Sido	Maro	Gourourou	Guirkyon	26.06.18	174	813	Male	5	Under20	05 to 09	1	1	8.57	Negative	Negative	Negative	Negative	Negative	1
871	Grande_Sido	Maro	Gourourou	Guirkyon	26.06.18	175	815	Female	25	above20	above20	1	1	5.02	Negative	Negative	Negative	Negative	Negative	1
872	Grande_Sido	Maro	Gourourou	Guirkyon	26.06.18	176	816	Female	35	above20	above20	1	1	5.97	Negative	Negative	Negative	Negative	Negative	1
874	Grande_Sido	Maro	Gourourou	Guirkyon	26.06.18	176	818	Male	13	Under20	10 to 14	1	1	6.19	Negative	Negative	Negative	Negative	Negative	1
875	Grande_Sido	Maro	Gourourou	Guirkyon	26.06.18	176	819	Female	8	Under20	05 to 09	1	1	5.66	Negative	Negative	Negative	Negative	Negative	1
880	Grande_Sido	Maro	Gourourou	Guirkyon	26.06.18	178	824	Female	35	above20	above20	1	1	5.11	Negative	Negative	Negative	Negative	Negative	1
881	Grande_Sido	Maro	Gourourou	Guirkyon	26.06.18	178	825	Male	6	Under20	05 to 09	1	1	10.54	Negative	Negative	Negative	Negative	Negative	1
882	Grande_Sido	Maro	Gourourou	Guirkyon	26.06.18	179	826	Female	19	Under20	15 to 20	1	1	8.77	T. congolense	Positive	Positive	Negative	Negative	1
884	Grande_Sido	Maro	Gourourou	Guirkyon	26.06.18	180	828	Male	26	above20	above20	1	1	4.85	Negative	Negative	Negative	Negative	Negative	1
885	Grande_Sido	Maro	Gourourou	Guirkyon	26.06.18	180	829	Female	19	Under20	15 to 20	1	1	4.91	Negative	Negative	Negative	Negative	Negative	1
889	Grande_Sido	Maro	Gourourou	Guirkyon	24.11.18	200	833	Male	33	above20	above20	1	1	12.32	Negative	Negative	Negative	Negative	Negative	0
