# Supplementary material for: Diversity of trypanosomes in humans and cattle in the HAT foci Mandoul and Maro, Southern Chad—A matter of concern for zoonotic potential?
Source: PLoS Negl Trop Dis. 2021 Jun 9;15(6):e0009323. doi: 10.1371/journal.pntd.0009323 (PMC8224965; doi:10.1371/journal.pntd.0009323)
Supplement: S2 Raw-Data — (XLSX) [file pntd.0009323.s013.xlsx]

## Sheet: Sheet1
Serie	Date	Focus	Village	Herd_ID	Animal_ID	Sex	Age-Group	Breed	PCV(%)	Nomadic/Sedentary	Nomadic/Sedentary/Refugee	Health-status	gGAPDH_PCR-results	gGAPDH_PCR-results+or-	ITS1_PCRresults	ITS1_PCR_0negat-1patho-2NonPathoresults	ITS1_PCR+or-	Tvivax	Tgodfreyi	Tgrayi	Ttheileri	Tbrucei	Tcongolense	Tsimiae	Tviv_Tgod	Tgr_Tvi	Tth_Tvi	Tth_Tgod	Tbr_Tvi	Tc_Tgr	Tc_Tth	Tc_Tbr	Tc_Tbr_Tvi	Tvi_Tsim
1	January	Maro	Ngakorio	1	1	Male	Between 2.5 and 5 years	Arab Zebu	37	Sedentary	Sedentary	Apparently healthy	0	Negative	Negative	0	NegativePCR	Negative	Negative	Negative	Negative	Negative	Negative	Negative	Negative	Negative	Negative	Negative	Negative	Negative	Negative	Negative	Negative	Negative
2	January	Maro	Ngakorio	1	2	Male	Between 2.5 and 5 years	Arab Zebu	29	Sedentary	Sedentary	Apparently healthy	0	Negative	Negative	0	NegativePCR	Negative	Negative	Negative	Negative	Negative	Negative	Negative	Negative	Negative	Negative	Negative	Negative	Negative	Negative	Negative	Negative	Negative
3	January	Maro	Ngakorio	2	4	Male	Less than 2.5 years	Arab Zebu	38	Sedentary	Sedentary	Apparently healthy	T. vivax	Positive	T. vivax	1	PositvePCR	Positive	Negative	Negative	Negative	Negative	Negative	Negative	Negative	Negative	Negative	Negative	Negative	Negative	Negative	Negative	Negative	Negative
4	January	Maro	Ngakorio	3	5	Male	Less than 2.5 years	Arab Zebu	46	Sedentary	Sedentary	Sick	0	Negative	Negative	0	NegativePCR	Negative	Negative	Negative	Negative	Negative	Negative	Negative	Negative	Negative	Negative	Negative	Negative	Negative	Negative	Negative	Negative	Negative
5	January	Maro	Ngakorio	3	6	Male	Less than 2.5 years	Arab Zebu	43	Sedentary	Sedentary	Sick	0	Negative	Negative	0	NegativePCR	Negative	Negative	Negative	Negative	Negative	Negative	Negative	Negative	Negative	Negative	Negative	Negative	Negative	Negative	Negative	Negative	Negative
6	January	Maro	Ngakorio	4	7	Male	Between 2.5 and 5 years	Arab Zebu	40	Sedentary	Sedentary	Apparently healthy	0	Negative	Negative	0	NegativePCR	Negative	Negative	Negative	Negative	Negative	Negative	Negative	Negative	Negative	Negative	Negative	Negative	Negative	Negative	Negative	Negative	Negative
7	January	Maro	Ngakorio	4	8	Male	Between 2.5 and 5 years	Arab Zebu	47	Sedentary	Sedentary	Apparently healthy	T. theileri	Positive	T. theileri	2	PositvePCR	Negative	Negative	Negative	Positive	Negative	Negative	Negative	Negative	Negative	Negative	Negative	Negative	Negative	Negative	Negative	Negative	Negative
8	January	Maro	Ngakorio	5	9	Male	Between 2.5 and 5 years	Arab Zebu	33	Sedentary	Sedentary	Apparently healthy	0	Negative	Negative	0	NegativePCR	Negative	Negative	Negative	Negative	Negative	Negative	Negative	Negative	Negative	Negative	Negative	Negative	Negative	Negative	Negative	Negative	Negative
9	January	Maro	Ngakorio	5	10	Female	Between 2.5 and 5 years	Arab Zebu	45	Sedentary	Sedentary	Apparently healthy	T. theileri	Positive	Negative	0	NegativePCR	Negative	Negative	Negative	Negative	Negative	Negative	Negative	Negative	Negative	Negative	Negative	Negative	Negative	Negative	Negative	Negative	Negative
10	January	Maro	Ngakorio	6	11	Female	Between 2.5 and 5 years	M'Bororo	37	Sedentary	Sedentary	Sick	0	Negative	Negative	0	NegativePCR	Negative	Negative	Negative	Negative	Negative	Negative	Negative	Negative	Negative	Negative	Negative	Negative	Negative	Negative	Negative	Negative	Negative
11	January	Maro	Ngakorio	8	12	Male	Less than 2.5 years	Arab Zebu	39	Sedentary	Sedentary	Sick	0	Negative	Negative	0	NegativePCR	Negative	Negative	Negative	Negative	Negative	Negative	Negative	Negative	Negative	Negative	Negative	Negative	Negative	Negative	Negative	Negative	Negative
12	January	Maro	Ngakorio	7	13	Male	Between 2.5 and 5 years	Arab Zebu	41	Sedentary	Sedentary	Apparently healthy	0	Negative	T. theileri	2	PositvePCR	Negative	Negative	Negative	Positive	Negative	Negative	Negative	Negative	Negative	Negative	Negative	Negative	Negative	Negative	Negative	Negative	Negative
13	January	Maro	Ngakorio	6	14	Male	Between 2.5 and 5 years	M'Bororo		Sedentary	Sedentary	Apparently healthy	0	Negative	Negative	0	NegativePCR	Negative	Negative	Negative	Negative	Negative	Negative	Negative	Negative	Negative	Negative	Negative	Negative	Negative	Negative	Negative	Negative	Negative
14	January	Maro	Ngakorio	9	15	Male	Less than 2.5 years	Arab Zebu		Sedentary	Sedentary	Sick	T. theileri	Positive	Negative	0	NegativePCR	Negative	Negative	Negative	Negative	Negative	Negative	Negative	Negative	Negative	Negative	Negative	Negative	Negative	Negative	Negative	Negative	Negative
15	January	Maro	Ngakorio	8	16	Male	Less than 2.5 years	Arab Zebu		Sedentary	Sedentary	Apparently healthy	T. theileri	Positive	T. theileri	2	PositvePCR	Negative	Negative	Negative	Positive	Negative	Negative	Negative	Negative	Negative	Negative	Negative	Negative	Negative	Negative	Negative	Negative	Negative
16	January	Maro	Ngakorio	11	17	Female	Between 2.5 and 5 years	Arab Zebu		Sedentary	Sedentary	Apparently healthy	0	Negative	Negative	0	NegativePCR	Negative	Negative	Negative	Negative	Negative	Negative	Negative	Negative	Negative	Negative	Negative	Negative	Negative	Negative	Negative	Negative	Negative
17	January	Maro	Ngakorio	9	18	Male	Less than 2.5 years	Arab Zebu	35	Sedentary	Sedentary	Apparently healthy	0	Negative	Negative	0	NegativePCR	Negative	Negative	Negative	Negative	Negative	Negative	Negative	Negative	Negative	Negative	Negative	Negative	Negative	Negative	Negative	Negative	Negative
18	January	Maro	Ngakorio	10	19	Male	Less than 2.5 years	Arab Zebu	38	Sedentary	Sedentary	Apparently healthy	0	Negative	Negative	0	NegativePCR	Negative	Negative	Negative	Negative	Negative	Negative	Negative	Negative	Negative	Negative	Negative	Negative	Negative	Negative	Negative	Negative	Negative
19	January	Maro	Ngakorio	11	20	Female	Between 2.5 and 5 years	Arab Zebu	45	Sedentary	Sedentary	Apparently healthy	0	Negative	Negative	0	NegativePCR	Negative	Negative	Negative	Negative	Negative	Negative	Negative	Negative	Negative	Negative	Negative	Negative	Negative	Negative	Negative	Negative	Negative
20	January	Maro	Ngakorio	10	21	Male	Less than 2.5 years	Arab Zebu	37	Sedentary	Sedentary	Apparently healthy	0	Negative	T. theileri	2	PositvePCR	Negative	Negative	Negative	Positive	Negative	Negative	Negative	Negative	Negative	Negative	Negative	Negative	Negative	Negative	Negative	Negative	Negative
21	January	Maro	Ngakorio	12	22	Female	Between 2.5 and 5 years	M'Bororo	32	Sedentary	Sedentary	Apparently healthy	T. theileri	Positive	T. theileri	2	PositvePCR	Negative	Negative	Negative	Positive	Negative	Negative	Negative	Negative	Negative	Negative	Negative	Negative	Negative	Negative	Negative	Negative	Negative
22	January	Maro	Aldjazira1st-visit	26	23	Female	More than 5 years	Arab Zebu	27	Nomadic	Nomadic	Sick	T. congolense	Positive	T. congolense/T. brucei ssp.	1	PositvePCR	Negative	Negative	Negative	Negative	Positive	Positive	Negative	Negative	Negative	Negative	Negative	Negative	Negative	Negative	Positive	Negative	Negative
23	January	Maro	Aldjazira1st-visit	28	24	Female	Less than 2.5 years	Arab Zebu	35	Nomadic	Nomadic	Sick	T. theileri	Positive	T. theileri	2	PositvePCR	Negative	Negative	Negative	Positive	Negative	Negative	Negative	Negative	Negative	Negative	Negative	Negative	Negative	Negative	Negative	Negative	Negative
24	January	Maro	Ridina Al’Az	14	25	Male	Less than 2.5 years	Arab Zebu	25	Nomadic	Nomadic	Sick	0	Negative	Negative	0	NegativePCR	Negative	Negative	Negative	Negative	Negative	Negative	Negative	Negative	Negative	Negative	Negative	Negative	Negative	Negative	Negative	Negative	Negative
25	January	Maro	Ridina Al’Az	14	26		Less than 2.5 years	Arab Zebu	31	Nomadic	Nomadic	Apparently healthy	0	Negative	Negative	0	NegativePCR	Negative	Negative	Negative	Negative	Negative	Negative	Negative	Negative	Negative	Negative	Negative	Negative	Negative	Negative	Negative	Negative	Negative
26	January	Maro	Ridina Al’Az	14	27	Female	Less than 2.5 years	Arab Zebu	33	Nomadic	Nomadic	Sick	T. theileri	Positive	Negative	0	NegativePCR	Negative	Negative	Negative	Negative	Negative	Negative	Negative	Negative	Negative	Negative	Negative	Negative	Negative	Negative	Negative	Negative	Negative
27	January	Maro	Ridina Al’Az	14	28	Female	Between 2.5 and 5 years	Arab Zebu	43	Nomadic	Nomadic	Sick	0	Negative	Negative	0	NegativePCR	Negative	Negative	Negative	Negative	Negative	Negative	Negative	Negative	Negative	Negative	Negative	Negative	Negative	Negative	Negative	Negative	Negative
28	January	Maro	Ridina Al’Az	15	29	Male	Less than 2.5 years	Arab Zebu	32	Nomadic	Nomadic	Sick	0	Negative	Negative	0	NegativePCR	Negative	Negative	Negative	Negative	Negative	Negative	Negative	Negative	Negative	Negative	Negative	Negative	Negative	Negative	Negative	Negative	Negative
29	January	Maro	Ridina Al’Az	15	30	Female	Between 2.5 and 5 years	Arab Zebu	29	Nomadic	Nomadic	Sick	0	Negative	Negative	0	NegativePCR	Negative	Negative	Negative	Negative	Negative	Negative	Negative	Negative	Negative	Negative	Negative	Negative	Negative	Negative	Negative	Negative	Negative
30	January	Maro	Ridina Al’Az	15	31	Female	More than 5 years	Arab Zebu	32	Nomadic	Nomadic	Sick	0	Negative	Negative	0	NegativePCR	Negative	Negative	Negative	Negative	Negative	Negative	Negative	Negative	Negative	Negative	Negative	Negative	Negative	Negative	Negative	Negative	Negative
31	January	Maro	Ridina Al’Az	15	32	Female	Less than 2.5 years	Arab Zebu	25	Nomadic	Nomadic	Apparently healthy	0	Negative	Negative	0	NegativePCR	Negative	Negative	Negative	Negative	Negative	Negative	Negative	Negative	Negative	Negative	Negative	Negative	Negative	Negative	Negative	Negative	Negative
32	January	Maro	Ridina Al’Az	15	33	Female	More than 5 years	Arab Zebu	30	Nomadic	Nomadic	Apparently healthy	0	Negative	T. vivax	1	PositvePCR	Positive	Negative	Negative	Negative	Negative	Negative	Negative	Negative	Negative	Negative	Negative	Negative	Negative	Negative	Negative	Negative	Negative
33	January	Maro	Ridina Al’Az	15	34	Female	Between 2.5 and 5 years	Arab Zebu	34	Nomadic	Nomadic	Apparently healthy	0	Negative	T. vivax	1	PositvePCR	Positive	Negative	Negative	Negative	Negative	Negative	Negative	Negative	Negative	Negative	Negative	Negative	Negative	Negative	Negative	Negative	Negative
34	January	Maro	Ridina Al’Az	16	35	Female	Less than 2.5 years	Arab Zebu	30	Nomadic	Nomadic	Sick	0	Negative	Negative	0	NegativePCR	Negative	Negative	Negative	Negative	Negative	Negative	Negative	Negative	Negative	Negative	Negative	Negative	Negative	Negative	Negative	Negative	Negative
35	January	Maro	Ridina Al’Az	16	36	Male	Less than 2.5 years	Arab Zebu	31	Nomadic	Nomadic	Sick	0	Negative	T. congolense/T. brucei ssp.	1	PositvePCR	Negative	Negative	Negative	Negative	Positive	Positive	Negative	Negative	Negative	Negative	Negative	Negative	Negative	Negative	Positive	Negative	Negative
36	January	Maro	Ridina Al’Az	17	37	Female	More than 5 years	Arab Zebu	32	Nomadic	Nomadic	Sick	T. congolense	Positive	Negative	0	NegativePCR	Negative	Negative	Negative	Negative	Negative	Negative	Negative	Negative	Negative	Negative	Negative	Negative	Negative	Negative	Negative	Negative	Negative
37	January	Maro	Ridina Al’Az	17	38	Male	Less than 2.5 years	Arab Zebu	37	Nomadic	Nomadic	Sick	0	Negative	Negative	0	NegativePCR	Negative	Negative	Negative	Negative	Negative	Negative	Negative	Negative	Negative	Negative	Negative	Negative	Negative	Negative	Negative	Negative	Negative
38	January	Maro	Ridina Al’Az	17	39	Male	Between 2.5 and 5 years	Arab Zebu	31	Nomadic	Nomadic	Sick	0	Negative	Negative	0	NegativePCR	Negative	Negative	Negative	Negative	Negative	Negative	Negative	Negative	Negative	Negative	Negative	Negative	Negative	Negative	Negative	Negative	Negative
39	January	Maro	Ridina Al’Az	17	40	Female	More than 5 years	Arab Zebu	37	Nomadic	Nomadic	Sick	0	Negative	Negative	0	NegativePCR	Negative	Negative	Negative	Negative	Negative	Negative	Negative	Negative	Negative	Negative	Negative	Negative	Negative	Negative	Negative	Negative	Negative
40	January	Maro	Ridina Al’Az	17	41	Male	Less than 2.5 years	Arab Zebu	37	Nomadic	Nomadic	Sick	0	Negative	Negative	0	NegativePCR	Negative	Negative	Negative	Negative	Negative	Negative	Negative	Negative	Negative	Negative	Negative	Negative	Negative	Negative	Negative	Negative	Negative
41	January	Maro	Ridina Al’Az	17	42	Female	More than 5 years	Arab Zebu	44	Nomadic	Nomadic	Sick	T. theileri	Positive	T. theileri	2	PositvePCR	Negative	Negative	Negative	Positive	Negative	Negative	Negative	Negative	Negative	Negative	Negative	Negative	Negative	Negative	Negative	Negative	Negative
42	January	Maro	Ridina Al’Az	17	43	Male	Less than 2.5 years	Arab Zebu	38	Nomadic	Nomadic	Sick	T. theileri	Positive	Negative	0	NegativePCR	Negative	Negative	Negative	Negative	Negative	Negative	Negative	Negative	Negative	Negative	Negative	Negative	Negative	Negative	Negative	Negative	Negative
43	January	Maro	Ridina Al’Az	17	44	Male	Between 2.5 and 5 years	Arab Zebu	36	Nomadic	Nomadic	Sick	0	Negative	T. theileri	2	PositvePCR	Negative	Negative	Negative	Positive	Negative	Negative	Negative	Negative	Negative	Negative	Negative	Negative	Negative	Negative	Negative	Negative	Negative
44	January	Maro	Maïngama	18	45	Male	Less than 2.5 years	Arab Zebu	22	Sedentary	Refugee	Sick	0	Negative	Negative	0	NegativePCR	Negative	Negative	Negative	Negative	Negative	Negative	Negative	Negative	Negative	Negative	Negative	Negative	Negative	Negative	Negative	Negative	Negative
45	January	Maro	Maïngama	18	46	Male	Less than 2.5 years	Arab Zebu	32	Sedentary	Refugee	Sick	0	Negative	Negative	0	NegativePCR	Negative	Negative	Negative	Negative	Negative	Negative	Negative	Negative	Negative	Negative	Negative	Negative	Negative	Negative	Negative	Negative	Negative
46	January	Maro	Maïngama	19	47	Female	Less than 2.5 years	Arab Zebu	34	Sedentary	Refugee	Sick	0	Negative	Negative	0	NegativePCR	Negative	Negative	Negative	Negative	Negative	Negative	Negative	Negative	Negative	Negative	Negative	Negative	Negative	Negative	Negative	Negative	Negative
47	January	Maro	Maïngama	19	48	Female	More than 5 years	Arab Zebu	32	Sedentary	Refugee	Sick	0	Negative	Negative	0	NegativePCR	Negative	Negative	Negative	Negative	Negative	Negative	Negative	Negative	Negative	Negative	Negative	Negative	Negative	Negative	Negative	Negative	Negative
48	January	Maro	Maïngama	19	49	Female	Between 2.5 and 5 years	Arab Zebu	39	Sedentary	Refugee	Apparently healthy	0	Negative	Negative	0	NegativePCR	Negative	Negative	Negative	Negative	Negative	Negative	Negative	Negative	Negative	Negative	Negative	Negative	Negative	Negative	Negative	Negative	Negative
49	January	Maro	Maïngama	20	50	Female	More than 5 years	Arab Zebu	33	Sedentary	Refugee	Sick	0	Negative	Negative	0	NegativePCR	Negative	Negative	Negative	Negative	Negative	Negative	Negative	Negative	Negative	Negative	Negative	Negative	Negative	Negative	Negative	Negative	Negative
50	January	Maro	Maïngama	20	51	Female	More than 5 years	Arab Zebu	40	Sedentary	Refugee	Sick	0	Negative	Negative	0	NegativePCR	Negative	Negative	Negative	Negative	Negative	Negative	Negative	Negative	Negative	Negative	Negative	Negative	Negative	Negative	Negative	Negative	Negative
51	January	Maro	Maïngama	21	52	Male	Less than 2.5 years	White Fulani	31	Sedentary	Refugee	Sick	0	Negative	T. grayi	2	PositvePCR	Negative	Negative	Positive	Negative	Negative	Negative	Negative	Negative	Negative	Negative	Negative	Negative	Negative	Negative	Negative	Negative	Negative
52	January	Maro	Maïngama	21	53	Male	Less than 2.5 years	White Fulani	36	Sedentary	Refugee	Sick	0	Negative	Negative	0	NegativePCR	Negative	Negative	Negative	Negative	Negative	Negative	Negative	Negative	Negative	Negative	Negative	Negative	Negative	Negative	Negative	Negative	Negative
53	January	Maro	Maïngama	21	54	Female	Between 2.5 and 5 years	White Fulani	43	Sedentary	Refugee	Apparently healthy	0	Negative	T. theileri	2	PositvePCR	Negative	Negative	Negative	Positive	Negative	Negative	Negative	Negative	Negative	Negative	Negative	Negative	Negative	Negative	Negative	Negative	Negative
54	January	Maro	Maïngama	21	55	Female	More than 5 years	White Fulani	54	Sedentary	Refugee	Apparently healthy	0	Negative	T. theileri	2	PositvePCR	Negative	Negative	Negative	Positive	Negative	Negative	Negative	Negative	Negative	Negative	Negative	Negative	Negative	Negative	Negative	Negative	Negative
55	January	Maro	Maïngama	21	56	Female	More than 5 years	White Fulani	42	Sedentary	Refugee	Apparently healthy	0	Negative	Negative	0	NegativePCR	Negative	Negative	Negative	Negative	Negative	Negative	Negative	Negative	Negative	Negative	Negative	Negative	Negative	Negative	Negative	Negative	Negative
56	January	Maro	Maïngama	21	57	Female	More than 5 years	White Fulani	48	Sedentary	Refugee	Apparently healthy	0	Negative	Negative	0	NegativePCR	Negative	Negative	Negative	Negative	Negative	Negative	Negative	Negative	Negative	Negative	Negative	Negative	Negative	Negative	Negative	Negative	Negative
57	January	Maro	Maïngama	21	58	Female	More than 5 years	White Fulani	43	Sedentary	Refugee	Apparently healthy	0	Negative	Negative	0	NegativePCR	Negative	Negative	Negative	Negative	Negative	Negative	Negative	Negative	Negative	Negative	Negative	Negative	Negative	Negative	Negative	Negative	Negative
58	January	Maro	Maïngama	21	59	Female	More than 5 years	White Fulani	50	Sedentary	Refugee	Apparently healthy	0	Negative	Negative	0	NegativePCR	Negative	Negative	Negative	Negative	Negative	Negative	Negative	Negative	Negative	Negative	Negative	Negative	Negative	Negative	Negative	Negative	Negative
59	January	Maro	Maïngama	21	60	Female	More than 5 years	White Fulani	37	Sedentary	Refugee	Apparently healthy	0	Negative	Negative	0	NegativePCR	Negative	Negative	Negative	Negative	Negative	Negative	Negative	Negative	Negative	Negative	Negative	Negative	Negative	Negative	Negative	Negative	Negative
60	January	Maro	Maïngama	22	61	Female	Less than 2.5 years	Arab Zebu	37	Sedentary	Refugee	Sick	0	Negative	Negative	0	NegativePCR	Negative	Negative	Negative	Negative	Negative	Negative	Negative	Negative	Negative	Negative	Negative	Negative	Negative	Negative	Negative	Negative	Negative
61	January	Maro	Maïngama	22	62	Female	More than 5 years	Arab Zebu	27	Sedentary	Refugee	Apparently healthy	0	Negative	Negative	0	NegativePCR	Negative	Negative	Negative	Negative	Negative	Negative	Negative	Negative	Negative	Negative	Negative	Negative	Negative	Negative	Negative	Negative	Negative
62	January	Maro	Maïngama	22	63	Female	Less than 2.5 years	Arab Zebu	34	Sedentary	Refugee	Sick	0	Negative	Negative	0	NegativePCR	Negative	Negative	Negative	Negative	Negative	Negative	Negative	Negative	Negative	Negative	Negative	Negative	Negative	Negative	Negative	Negative	Negative
63	January	Maro	Maïngama	22	64	Male	Less than 2.5 years	Arab Zebu	29	Sedentary	Refugee	Apparently healthy	0	Negative	Negative	0	NegativePCR	Negative	Negative	Negative	Negative	Negative	Negative	Negative	Negative	Negative	Negative	Negative	Negative	Negative	Negative	Negative	Negative	Negative
64	January	Maro	Maïngama	22	65	Female	Less than 2.5 years	Arab Zebu	30	Sedentary	Refugee	Sick	0	Negative	Negative	0	NegativePCR	Negative	Negative	Negative	Negative	Negative	Negative	Negative	Negative	Negative	Negative	Negative	Negative	Negative	Negative	Negative	Negative	Negative
65	January	Maro	Maïngama	22	66	Female	Less than 2.5 years	Arab Zebu	28	Sedentary	Refugee	Apparently healthy	0	Negative	Negative	0	NegativePCR	Negative	Negative	Negative	Negative	Negative	Negative	Negative	Negative	Negative	Negative	Negative	Negative	Negative	Negative	Negative	Negative	Negative
66	January	Maro	Aldjazira1st-visit	24	67	Female	Between 2.5 and 5 years	Arab Zebu	31	Nomadic	Nomadic	Sick	0	Negative	Negative	0	NegativePCR	Negative	Negative	Negative	Negative	Negative	Negative	Negative	Negative	Negative	Negative	Negative	Negative	Negative	Negative	Negative	Negative	Negative
67	January	Maro	Aldjazira1st-visit	24	68	Female	Between 2.5 and 5 years	Arab Zebu	29	Nomadic	Nomadic	Sick	0	Negative	Negative	0	NegativePCR	Negative	Negative	Negative	Negative	Negative	Negative	Negative	Negative	Negative	Negative	Negative	Negative	Negative	Negative	Negative	Negative	Negative
68	January	Maro	Aldjazira1st-visit	24	69	Female	More than 5 years	Arab Zebu	36	Nomadic	Nomadic	Sick	T. theileri	Positive	Negative	0	NegativePCR	Negative	Negative	Negative	Negative	Negative	Negative	Negative	Negative	Negative	Negative	Negative	Negative	Negative	Negative	Negative	Negative	Negative
69	January	Maro	Aldjazira1st-visit	24	70	Female	Between 2.5 and 5 years	Arab Zebu	35	Nomadic	Nomadic	Sick	0	Negative	Negative	0	NegativePCR	Negative	Negative	Negative	Negative	Negative	Negative	Negative	Negative	Negative	Negative	Negative	Negative	Negative	Negative	Negative	Negative	Negative
70	January	Maro	Aldjazira1st-visit	24	71	Female	Between 2.5 and 5 years	Arab Zebu	33	Nomadic	Nomadic	Sick	0	Negative	Negative	0	NegativePCR	Negative	Negative	Negative	Negative	Negative	Negative	Negative	Negative	Negative	Negative	Negative	Negative	Negative	Negative	Negative	Negative	Negative
71	January	Maro	Aldjazira1st-visit	24	72	Female	More than 5 years	Arab Zebu	35	Nomadic	Nomadic	Sick	0	Negative	Negative	0	NegativePCR	Negative	Negative	Negative	Negative	Negative	Negative	Negative	Negative	Negative	Negative	Negative	Negative	Negative	Negative	Negative	Negative	Negative
72	January	Maro	Aldjazira1st-visit	24	73	Female	More than 5 years	Arab Zebu	34	Nomadic	Nomadic	Sick	0	Negative	Negative	0	NegativePCR	Negative	Negative	Negative	Negative	Negative	Negative	Negative	Negative	Negative	Negative	Negative	Negative	Negative	Negative	Negative	Negative	Negative
73	January	Maro	Aldjazira1st-visit	24	74	Female	More than 5 years	Arab Zebu	33	Nomadic	Nomadic	Sick	T. congolense	Positive	Negative	0	NegativePCR	Negative	Negative	Negative	Negative	Negative	Negative	Negative	Negative	Negative	Negative	Negative	Negative	Negative	Negative	Negative	Negative	Negative
74	January	Maro	Aldjazira1st-visit	24	75	Female	More than 5 years	Arab Zebu	32	Nomadic	Nomadic	Sick	0	Negative	Negative	0	NegativePCR	Negative	Negative	Negative	Negative	Negative	Negative	Negative	Negative	Negative	Negative	Negative	Negative	Negative	Negative	Negative	Negative	Negative
75	January	Maro	Aldjazira1st-visit	24	76	Female	More than 5 years	Arab Zebu	36	Nomadic	Nomadic	Sick	0	Negative	Negative	0	NegativePCR	Negative	Negative	Negative	Negative	Negative	Negative	Negative	Negative	Negative	Negative	Negative	Negative	Negative	Negative	Negative	Negative	Negative
76	January	Maro	Aldjazira1st-visit	24	77	Female	More than 5 years	Arab Zebu	36	Nomadic	Nomadic	Sick	0	Negative	Negative	0	NegativePCR	Negative	Negative	Negative	Negative	Negative	Negative	Negative	Negative	Negative	Negative	Negative	Negative	Negative	Negative	Negative	Negative	Negative
77	January	Maro	Aldjazira1st-visit	24	78	Female	Between 2.5 and 5 years	Arab Zebu	42	Nomadic	Nomadic	Sick	0	Negative	Negative	0	NegativePCR	Negative	Negative	Negative	Negative	Negative	Negative	Negative	Negative	Negative	Negative	Negative	Negative	Negative	Negative	Negative	Negative	Negative
78	January	Maro	Aldjazira1st-visit	24	79	Male	Between 2.5 and 5 years	Arab Zebu	28	Nomadic	Nomadic	Sick	T. theileri	Positive	Negative	0	NegativePCR	Negative	Negative	Negative	Negative	Negative	Negative	Negative	Negative	Negative	Negative	Negative	Negative	Negative	Negative	Negative	Negative	Negative
79	January	Maro	Aldjazira1st-visit	24	80	Female	Between 2.5 and 5 years	Arab Zebu	34	Nomadic	Nomadic	Sick	T. vivax	Positive	Negative	0	NegativePCR	Negative	Negative	Negative	Negative	Negative	Negative	Negative	Negative	Negative	Negative	Negative	Negative	Negative	Negative	Negative	Negative	Negative
80	January	Maro	Aldjazira1st-visit	24	81	Male	Less than 2.5 years	Arab Zebu	26	Nomadic	Nomadic	Sick	0	Negative	Negative	0	NegativePCR	Negative	Negative	Negative	Negative	Negative	Negative	Negative	Negative	Negative	Negative	Negative	Negative	Negative	Negative	Negative	Negative	Negative
81	January	Maro	Aldjazira1st-visit	24	82	Female	Less than 2.5 years	Arab Zebu	32	Nomadic	Nomadic	Sick	0	Negative	Negative	0	NegativePCR	Negative	Negative	Negative	Negative	Negative	Negative	Negative	Negative	Negative	Negative	Negative	Negative	Negative	Negative	Negative	Negative	Negative
82	January	Maro	Aldjazira1st-visit	24	83	Male	Between 2.5 and 5 years	Arab Zebu	35	Nomadic	Nomadic	Sick	0	Negative	Negative	0	NegativePCR	Negative	Negative	Negative	Negative	Negative	Negative	Negative	Negative	Negative	Negative	Negative	Negative	Negative	Negative	Negative	Negative	Negative
83	January	Maro	Aldjazira1st-visit	24	84	Female	Between 2.5 and 5 years	Arab Zebu	38	Nomadic	Nomadic	Sick	T. congolense	Positive	Negative	0	NegativePCR	Negative	Negative	Negative	Negative	Negative	Negative	Negative	Negative	Negative	Negative	Negative	Negative	Negative	Negative	Negative	Negative	Negative
84	January	Maro	Aldjazira1st-visit	24	85	Female	Between 2.5 and 5 years	Arab Zebu	38	Nomadic	Nomadic	Sick	T. theileri	Positive	T. congolense	1	PositvePCR	Negative	Negative	Negative	Negative	Negative	Positive	Negative	Negative	Negative	Negative	Negative	Negative	Negative	Negative	Negative	Negative	Negative
85	January	Maro	Aldjazira1st-visit	24	86	Male	Between 2.5 and 5 years	Arab Zebu	37	Nomadic	Nomadic	Sick	0	Negative	Negative	0	NegativePCR	Negative	Negative	Negative	Negative	Negative	Negative	Negative	Negative	Negative	Negative	Negative	Negative	Negative	Negative	Negative	Negative	Negative
86	January	Maro	Aldjazira1st-visit	24	87	Female	More than 5 years	Arab Zebu	35	Nomadic	Nomadic	Sick	0	Negative	T. theileri/T. vivax	1	PositvePCR	Positive	Negative	Negative	Positive	Negative	Negative	Negative	Negative	Negative	Positive	Negative	Negative	Negative	Negative	Negative	Negative	Negative
87	January	Maro	Aldjazira1st-visit	26	88	Female	More than 5 years	Arab Zebu	41	Nomadic	Nomadic	Sick	0	Negative	Negative	0	NegativePCR	Negative	Negative	Negative	Negative	Negative	Negative	Negative	Negative	Negative	Negative	Negative	Negative	Negative	Negative	Negative	Negative	Negative
88	January	Maro	Aldjazira1st-visit	24	89	Female	Between 2.5 and 5 years	Arab Zebu	45	Nomadic	Nomadic	Sick	0	Negative	T. congolense	1	PositvePCR	Negative	Negative	Negative	Negative	Negative	Positive	Negative	Negative	Negative	Negative	Negative	Negative	Negative	Negative	Negative	Negative	Negative
89	January	Maro	Aldjazira1st-visit	25	90	Male	Less than 2.5 years	Arab Zebu	39	Nomadic	Nomadic	Sick	0	Negative	T. godfreyi	2	PositvePCR	Negative	Positive	Negative	Negative	Negative	Negative	Negative	Negative	Negative	Negative	Negative	Negative	Negative	Negative	Negative	Negative	Negative
90	January	Maro	Aldjazira1st-visit	25	91	Male	Less than 2.5 years	Arab Zebu	35	Nomadic	Nomadic	Sick	0	Negative	Negative	0	NegativePCR	Negative	Negative	Negative	Negative	Negative	Negative	Negative	Negative	Negative	Negative	Negative	Negative	Negative	Negative	Negative	Negative	Negative
91	January	Maro	Aldjazira1st-visit	25	92	Male	Less than 2.5 years	Arab Zebu	36	Nomadic	Nomadic	Sick	0	Negative	T. congolense	1	PositvePCR	Negative	Negative	Negative	Negative	Negative	Positive	Negative	Negative	Negative	Negative	Negative	Negative	Negative	Negative	Negative	Negative	Negative
92	January	Maro	Aldjazira1st-visit	25	93	Male	Less than 2.5 years	Arab Zebu	25	Nomadic	Nomadic	Sick	T. vivax	Positive	Negative	0	NegativePCR	Negative	Negative	Negative	Negative	Negative	Negative	Negative	Negative	Negative	Negative	Negative	Negative	Negative	Negative	Negative	Negative	Negative
93	January	Maro	Aldjazira1st-visit	26	94	Female	More than 5 years	Arab Zebu	30	Nomadic	Nomadic	Sick	T. congolense	Positive	T. congolense	1	PositvePCR	Negative	Negative	Negative	Negative	Negative	Positive	Negative	Negative	Negative	Negative	Negative	Negative	Negative	Negative	Negative	Negative	Negative
94	January	Maro	Aldjazira1st-visit	26	95	Female	More than 5 years	Arab Zebu	35	Nomadic	Nomadic	Sick	T. congolense	Positive	T. congolense	1	PositvePCR	Negative	Negative	Negative	Negative	Negative	Positive	Negative	Negative	Negative	Negative	Negative	Negative	Negative	Negative	Negative	Negative	Negative
95	January	Maro	Aldjazira1st-visit	26	96	Female	More than 5 years	Arab Zebu	33	Nomadic	Nomadic	Sick	T. congolense	Positive	T. congolense	1	PositvePCR	Negative	Negative	Negative	Negative	Negative	Positive	Negative	Negative	Negative	Negative	Negative	Negative	Negative	Negative	Negative	Negative	Negative
96	January	Maro	Aldjazira1st-visit	26	97	Female	More than 5 years	Arab Zebu	33	Nomadic	Nomadic	Sick	T. congolense	Positive	T. congolense/T. theileri	1	PositvePCR	Negative	Negative	Negative	Positive	Negative	Positive	Negative	Negative	Negative	Negative	Negative	Negative	Negative	Positive	Negative	Negative	Negative
97	January	Maro	Aldjazira1st-visit	26	98	Female	More than 5 years	Arab Zebu	39	Nomadic	Nomadic	Sick	0	Negative	Negative	0	NegativePCR	Negative	Negative	Negative	Negative	Negative	Negative	Negative	Negative	Negative	Negative	Negative	Negative	Negative	Negative	Negative	Negative	Negative
98	January	Maro	Aldjazira1st-visit	26	99	Female	Between 2.5 and 5 years	Arab Zebu	29	Nomadic	Nomadic	Sick	T. congolense	Positive	T. congolense	1	PositvePCR	Negative	Negative	Negative	Negative	Negative	Positive	Negative	Negative	Negative	Negative	Negative	Negative	Negative	Negative	Negative	Negative	Negative
99	January	Maro	Aldjazira1st-visit	26	100	Female	More than 5 years	Arab Zebu	41	Nomadic	Nomadic	Sick	0	Negative	Negative	0	NegativePCR	Negative	Negative	Negative	Negative	Negative	Negative	Negative	Negative	Negative	Negative	Negative	Negative	Negative	Negative	Negative	Negative	Negative
100	January	Maro	Aldjazira1st-visit	26	101	Female	More than 5 years	Arab Zebu	45	Nomadic	Nomadic	Sick	0	Negative	T. vivax	1	PositvePCR	Positive	Negative	Negative	Negative	Negative	Negative	Negative	Negative	Negative	Negative	Negative	Negative	Negative	Negative	Negative	Negative	Negative
101	January	Maro	Aldjazira1st-visit	26	102	Female	Between 2.5 and 5 years	Arab Zebu	42	Nomadic	Nomadic	Sick	0	Negative	Negative	0	NegativePCR	Negative	Negative	Negative	Negative	Negative	Negative	Negative	Negative	Negative	Negative	Negative	Negative	Negative	Negative	Negative	Negative	Negative
102	January	Maro	Aldjazira1st-visit	26	103	Female	More than 5 years	Arab Zebu	37	Nomadic	Nomadic	Sick	0	Negative	Negative	0	NegativePCR	Negative	Negative	Negative	Negative	Negative	Negative	Negative	Negative	Negative	Negative	Negative	Negative	Negative	Negative	Negative	Negative	Negative
103	January	Maro	Aldjazira1st-visit	26	104	Female	Between 2.5 and 5 years	Arab Zebu	37	Nomadic	Nomadic	Sick	0	Negative	Negative	0	NegativePCR	Negative	Negative	Negative	Negative	Negative	Negative	Negative	Negative	Negative	Negative	Negative	Negative	Negative	Negative	Negative	Negative	Negative
104	January	Maro	Aldjazira1st-visit	26	105	Female	More than 5 years	Arab Zebu	37	Nomadic	Nomadic	Sick	T. congolense	Positive	T. congolense/T. brucei ssp.	1	PositvePCR	Negative	Negative	Negative	Negative	Positive	Positive	Negative	Negative	Negative	Negative	Negative	Negative	Negative	Negative	Positive	Negative	Negative
105	January	Maro	Aldjazira1st-visit	27	106	Male	More than 5 years	Arab Zebu	41	Nomadic	Nomadic	Sick	0	Negative	T. vivax	1	PositvePCR	Positive	Negative	Negative	Negative	Negative	Negative	Negative	Negative	Negative	Negative	Negative	Negative	Negative	Negative	Negative	Negative	Negative
106	January	Maro	Aldjazira1st-visit	28	107	Female	More than 5 years	Arab Zebu	39	Nomadic	Nomadic	Sick	0	Negative	T. vivax	1	PositvePCR	Positive	Negative	Negative	Negative	Negative	Negative	Negative	Negative	Negative	Negative	Negative	Negative	Negative	Negative	Negative	Negative	Negative
107	January	Maro	Aldjazira1st-visit	27	108	Male	Between 2.5 and 5 years	Arab Zebu	50	Nomadic	Nomadic	Sick	0	Negative	Negative	0	NegativePCR	Negative	Negative	Negative	Negative	Negative	Negative	Negative	Negative	Negative	Negative	Negative	Negative	Negative	Negative	Negative	Negative	Negative
108	January	Maro	Aldjazira1st-visit	28	109	Female	More than 5 years	Arab Zebu	44	Nomadic	Nomadic	Sick	0	Negative	Negative	0	NegativePCR	Negative	Negative	Negative	Negative	Negative	Negative	Negative	Negative	Negative	Negative	Negative	Negative	Negative	Negative	Negative	Negative	Negative
109	January	Maro	Aldjazira1st-visit	28	110	Female	Between 2.5 and 5 years	Arab Zebu	40	Nomadic	Nomadic	Sick	NotSeq	Positive	T. theileri/T. vivax	1	PositvePCR	Positive	Negative	Negative	Positive	Negative	Negative	Negative	Negative	Negative	Positive	Negative	Negative	Negative	Negative	Negative	Negative	Negative
110	January	Maro	Aldjazira1st-visit	28	111	Female	Between 2.5 and 5 years	Arab Zebu	40	Nomadic	Nomadic	Sick	T. congolense	Positive	T. congolense	1	PositvePCR	Negative	Negative	Negative	Negative	Negative	Positive	Negative	Negative	Negative	Negative	Negative	Negative	Negative	Negative	Negative	Negative	Negative
111	January	Maro	Aldjazira1st-visit	28	112	Female	More than 5 years	Arab Zebu	39	Nomadic	Nomadic	Sick	0	Negative	T. grayi/T. vivax	1	PositvePCR	Positive	Negative	Positive	Negative	Negative	Negative	Negative	Negative	Positive	Negative	Negative	Negative	Negative	Negative	Negative	Negative	Negative
112	January	Maro	Aldjazira1st-visit	28	113	Male	Between 2.5 and 5 years	Arab Zebu	43	Nomadic	Nomadic	Sick	0	Negative	Negative	0	NegativePCR	Negative	Negative	Negative	Negative	Negative	Negative	Negative	Negative	Negative	Negative	Negative	Negative	Negative	Negative	Negative	Negative	Negative
113	January	Maro	Aldjazira1st-visit	28	114	Female	Between 2.5 and 5 years	Arab Zebu	36	Nomadic	Nomadic	Sick	0	Negative	Negative	0	NegativePCR	Negative	Negative	Negative	Negative	Negative	Negative	Negative	Negative	Negative	Negative	Negative	Negative	Negative	Negative	Negative	Negative	Negative
114	January	Maro	Aldjazira1st-visit		115				42	Nomadic	Nomadic		T. congolense	Positive	T. congolense	1	PositvePCR	Negative	Negative	Negative	Negative	Negative	Positive	Negative	Negative	Negative	Negative	Negative	Negative	Negative	Negative	Negative	Negative	Negative
115	January	Maro	Aldjazira1st-visit	28	116	Female	More than 5 years	Arab Zebu	49	Nomadic	Nomadic	Sick	0	Negative	T. godfreyi	2	PositvePCR	Negative	Positive	Negative	Negative	Negative	Negative	Negative	Negative	Negative	Negative	Negative	Negative	Negative	Negative	Negative	Negative	Negative
116	January	Maro	Aldjazira1st-visit	28	117	Female	More than 5 years	Arab Zebu	36	Nomadic	Nomadic	Sick	T. congolense	Positive	T. congolense	1	PositvePCR	Negative	Negative	Negative	Negative	Negative	Positive	Negative	Negative	Negative	Negative	Negative	Negative	Negative	Negative	Negative	Negative	Negative
117	January	Maro	Aldjazira1st-visit	28	118	Female	More than 5 years	Arab Zebu	40	Nomadic	Nomadic	Sick	0	Negative	T. vivax	1	PositvePCR	Positive	Negative	Negative	Negative	Negative	Negative	Negative	Negative	Negative	Negative	Negative	Negative	Negative	Negative	Negative	Negative	Negative
118	January	Maro	Aldjazira1st-visit	29	119	Female	More than 5 years	Arab Zebu	31	Nomadic	Nomadic	Sick	T. congolense	Positive	T. congolense	1	PositvePCR	Negative	Negative	Negative	Negative	Negative	Positive	Negative	Negative	Negative	Negative	Negative	Negative	Negative	Negative	Negative	Negative	Negative
119	January	Maro	Aldjazira1st-visit	29	120	Female	More than 5 years	Arab Zebu	36	Nomadic	Nomadic	Sick	T. congolense	Positive	T. congolense	1	PositvePCR	Negative	Negative	Negative	Negative	Negative	Positive	Negative	Negative	Negative	Negative	Negative	Negative	Negative	Negative	Negative	Negative	Negative
120	January	Maro	Aldjazira1st-visit	29	121	Female	More than 5 years	Arab Zebu	41	Nomadic	Nomadic	Sick	0	Negative	Negative	0	NegativePCR	Negative	Negative	Negative	Negative	Negative	Negative	Negative	Negative	Negative	Negative	Negative	Negative	Negative	Negative	Negative	Negative	Negative
121	January	Maro	Aldjazira1st-visit	29	122	Female	More than 5 years	Arab Zebu	41	Nomadic	Nomadic	Sick	T. theileri	Positive	Negative	0	NegativePCR	Negative	Negative	Negative	Negative	Negative	Negative	Negative	Negative	Negative	Negative	Negative	Negative	Negative	Negative	Negative	Negative	Negative
122	January	Maro	Aldjazira1st-visit	29	123	Female	More than 5 years	Arab Zebu	40	Nomadic	Nomadic	Sick	0	Negative	Negative	0	NegativePCR	Negative	Negative	Negative	Negative	Negative	Negative	Negative	Negative	Negative	Negative	Negative	Negative	Negative	Negative	Negative	Negative	Negative
123	January	Maro	Aldjazira1st-visit	29	124	Female	More than 5 years	Arab Zebu	35	Nomadic	Nomadic	Sick	T. congolense	Positive	Negative	0	NegativePCR	Negative	Negative	Negative	Negative	Negative	Negative	Negative	Negative	Negative	Negative	Negative	Negative	Negative	Negative	Negative	Negative	Negative
124	January	Maro	Aldjazira1st-visit	29	125	Female	Between 2.5 and 5 years	Arab Zebu	48	Nomadic	Nomadic	Sick	0	Negative	Negative	0	NegativePCR	Negative	Negative	Negative	Negative	Negative	Negative	Negative	Negative	Negative	Negative	Negative	Negative	Negative	Negative	Negative	Negative	Negative
125	January	Maro	Aldjazira1st-visit	29	126	Female	Between 2.5 and 5 years	Arab Zebu	44	Nomadic	Nomadic	Sick	0	Negative	Negative	0	NegativePCR	Negative	Negative	Negative	Negative	Negative	Negative	Negative	Negative	Negative	Negative	Negative	Negative	Negative	Negative	Negative	Negative	Negative
126	January	Maro	Aldjazira1st-visit	29	127	Female	More than 5 years	Arab Zebu	33	Nomadic	Nomadic	Sick	0	Negative	Negative	0	NegativePCR	Negative	Negative	Negative	Negative	Negative	Negative	Negative	Negative	Negative	Negative	Negative	Negative	Negative	Negative	Negative	Negative	Negative
127	January	Maro	Aldjazira1st-visit	29	128	Female	More than 5 years	Arab Zebu	44	Nomadic	Nomadic	Sick	0	Negative	Negative	0	NegativePCR	Negative	Negative	Negative	Negative	Negative	Negative	Negative	Negative	Negative	Negative	Negative	Negative	Negative	Negative	Negative	Negative	Negative
128	January	Maro	Aldjazira1st-visit	29	129	Male	Between 2.5 and 5 years	Arab Zebu	38	Nomadic	Nomadic	Sick	0	Negative	Negative	0	NegativePCR	Negative	Negative	Negative	Negative	Negative	Negative	Negative	Negative	Negative	Negative	Negative	Negative	Negative	Negative	Negative	Negative	Negative
129	January	Maro	Aldjazira1st-visit	29	130	Female	Less than 2.5 years	Arab Zebu	33	Nomadic	Nomadic	Sick	0	Negative	Negative	0	NegativePCR	Negative	Negative	Negative	Negative	Negative	Negative	Negative	Negative	Negative	Negative	Negative	Negative	Negative	Negative	Negative	Negative	Negative
130	January	Maro	Aldjazira1st-visit	27	131	Female	More than 5 years	Arab Zebu	46	Nomadic	Nomadic	Sick	0	Negative	Negative	0	NegativePCR	Negative	Negative	Negative	Negative	Negative	Negative	Negative	Negative	Negative	Negative	Negative	Negative	Negative	Negative	Negative	Negative	Negative
131	January	Maro	Aldjazira1st-visit	27	132	Female	More than 5 years	Arab Zebu	39	Nomadic	Nomadic	Sick	0	Negative	Negative	0	NegativePCR	Negative	Negative	Negative	Negative	Negative	Negative	Negative	Negative	Negative	Negative	Negative	Negative	Negative	Negative	Negative	Negative	Negative
132	January	Maro	Aldjazira1st-visit	27	133	Female	More than 5 years	Arab Zebu	35	Nomadic	Nomadic	Apparently healthy	T. congolense	Positive	T. congolense	1	PositvePCR	Negative	Negative	Negative	Negative	Negative	Positive	Negative	Negative	Negative	Negative	Negative	Negative	Negative	Negative	Negative	Negative	Negative
133	January	Maro	Kobdogué	30	134	Male	More than 5 years	Arab Zebu	36	Sedentary	Sedentary	Apparently healthy	0	Negative	Negative	0	NegativePCR	Negative	Negative	Negative	Negative	Negative	Negative	Negative	Negative	Negative	Negative	Negative	Negative	Negative	Negative	Negative	Negative	Negative
134	January	Maro	Kobdogué	30	135	Male	Between 2.5 and 5 years	Arab Zebu	35	Sedentary	Sedentary	Apparently healthy	0	Negative	Negative	0	NegativePCR	Negative	Negative	Negative	Negative	Negative	Negative	Negative	Negative	Negative	Negative	Negative	Negative	Negative	Negative	Negative	Negative	Negative
135	January	Maro	Kobdogué	30	136	Male	Between 2.5 and 5 years	Arab Zebu	45	Sedentary	Sedentary	Apparently healthy	T. theileri	Positive	Negative	0	NegativePCR	Negative	Negative	Negative	Negative	Negative	Negative	Negative	Negative	Negative	Negative	Negative	Negative	Negative	Negative	Negative	Negative	Negative
136	January	Maro	Kobdogué	30	137	Male	More than 5 years	Arab Zebu	43	Sedentary	Sedentary	Apparently healthy	0	Negative	Negative	0	NegativePCR	Negative	Negative	Negative	Negative	Negative	Negative	Negative	Negative	Negative	Negative	Negative	Negative	Negative	Negative	Negative	Negative	Negative
137	January	Maro	Kobdogué	30	138	Male	Between 2.5 and 5 years	Arab Zebu	44	Sedentary	Sedentary	Sick	0	Negative	Negative	0	NegativePCR	Negative	Negative	Negative	Negative	Negative	Negative	Negative	Negative	Negative	Negative	Negative	Negative	Negative	Negative	Negative	Negative	Negative
138	January	Maro	Kobdogué	31	139	Male	More than 5 years	M'Bororo	35	Sedentary	Sedentary	Apparently healthy	T. theileri	Positive	Negative	0	NegativePCR	Negative	Negative	Negative	Negative	Negative	Negative	Negative	Negative	Negative	Negative	Negative	Negative	Negative	Negative	Negative	Negative	Negative
139	January	Maro	Kobdogué	30	140	Male	More than 5 years	Arab Zebu	48	Sedentary	Sedentary	Sick	0	Negative	Negative	0	NegativePCR	Negative	Negative	Negative	Negative	Negative	Negative	Negative	Negative	Negative	Negative	Negative	Negative	Negative	Negative	Negative	Negative	Negative
140	January	Maro	Kobdogué	31	141	Male	Between 2.5 and 5 years	Arab Zebu	45	Sedentary	Sedentary	Apparently healthy	0	Negative	Negative	0	NegativePCR	Negative	Negative	Negative	Negative	Negative	Negative	Negative	Negative	Negative	Negative	Negative	Negative	Negative	Negative	Negative	Negative	Negative
141	January	Maro	Kobdogué	34	142	Female	More than 5 years	Arab Zebu	34	Sedentary	Sedentary	Apparently healthy	0	Negative	Negative	0	NegativePCR	Negative	Negative	Negative	Negative	Negative	Negative	Negative	Negative	Negative	Negative	Negative	Negative	Negative	Negative	Negative	Negative	Negative
142	January	Maro	Kobdogué	31	143	Female	More than 5 years	Arab Zebu	42	Sedentary	Sedentary	Apparently healthy	0	Negative	Negative	0	NegativePCR	Negative	Negative	Negative	Negative	Negative	Negative	Negative	Negative	Negative	Negative	Negative	Negative	Negative	Negative	Negative	Negative	Negative
143	January	Maro	Kobdogué	32	144	Female	More than 5 years	Arab Zebu	33	Sedentary	Sedentary	Apparently healthy	0	Negative	Negative	0	NegativePCR	Negative	Negative	Negative	Negative	Negative	Negative	Negative	Negative	Negative	Negative	Negative	Negative	Negative	Negative	Negative	Negative	Negative
144	January	Maro	Kobdogué	32	145	Female	Between 2.5 and 5 years	Arab Zebu	40	Sedentary	Sedentary	Apparently healthy	T. congolense	Positive	Negative	0	NegativePCR	Negative	Negative	Negative	Negative	Negative	Negative	Negative	Negative	Negative	Negative	Negative	Negative	Negative	Negative	Negative	Negative	Negative
145	January	Maro	Kobdogué	32	146	Male	Between 2.5 and 5 years	Arab Zebu	46	Sedentary	Sedentary	Apparently healthy	T. theileri	Positive	Negative	0	NegativePCR	Negative	Negative	Negative	Negative	Negative	Negative	Negative	Negative	Negative	Negative	Negative	Negative	Negative	Negative	Negative	Negative	Negative
146	January	Maro	Kobdogué	35	147	Female	Between 2.5 and 5 years	M'Bororo	41	Sedentary	Sedentary	Apparently healthy	0	Negative	Negative	0	NegativePCR	Negative	Negative	Negative	Negative	Negative	Negative	Negative	Negative	Negative	Negative	Negative	Negative	Negative	Negative	Negative	Negative	Negative
147	January	Maro	Kobdogué	31	148	Male	Between 2.5 and 5 years	Arab Zebu	41	Sedentary	Sedentary	Apparently healthy	0	Negative	Negative	0	NegativePCR	Negative	Negative	Negative	Negative	Negative	Negative	Negative	Negative	Negative	Negative	Negative	Negative	Negative	Negative	Negative	Negative	Negative
148	January	Maro	Kobdogué		149				38	Sedentary	Sedentary		0	Negative	Negative	0	NegativePCR	Negative	Negative	Negative	Negative	Negative	Negative	Negative	Negative	Negative	Negative	Negative	Negative	Negative	Negative	Negative	Negative	Negative
149	January	Maro	Kobdogué	47	150	Female	Between 2.5 and 5 years	M'Bororo	37	Sedentary	Sedentary	Sick	0	Negative	Negative	0	NegativePCR	Negative	Negative	Negative	Negative	Negative	Negative	Negative	Negative	Negative	Negative	Negative	Negative	Negative	Negative	Negative	Negative	Negative
150	January	Maro	Kobdogué	33	151	Male	Between 2.5 and 5 years	Arab Zebu	53	Sedentary	Sedentary	Sick	0	Negative	Negative	0	NegativePCR	Negative	Negative	Negative	Negative	Negative	Negative	Negative	Negative	Negative	Negative	Negative	Negative	Negative	Negative	Negative	Negative	Negative
151	January	Maro	Kobdogué	36	152	Female	Less than 2.5 years	Arab Zebu	50	Sedentary	Sedentary	Sick	0	Negative	Negative	0	NegativePCR	Negative	Negative	Negative	Negative	Negative	Negative	Negative	Negative	Negative	Negative	Negative	Negative	Negative	Negative	Negative	Negative	Negative
152	January	Maro	Kobdogué	33	153	Female	Between 2.5 and 5 years	Arab Zebu	50	Sedentary	Sedentary	Apparently healthy	0	Negative	Negative	0	NegativePCR	Negative	Negative	Negative	Negative	Negative	Negative	Negative	Negative	Negative	Negative	Negative	Negative	Negative	Negative	Negative	Negative	Negative
153	January	Maro	Kobdogué	35	154	Male	Between 2.5 and 5 years	Arab Zebu	45	Sedentary	Sedentary	Sick	0	Negative	Negative	0	NegativePCR	Negative	Negative	Negative	Negative	Negative	Negative	Negative	Negative	Negative	Negative	Negative	Negative	Negative	Negative	Negative	Negative	Negative
154	January	Maro	Kobdogué	36	155	Female	More than 5 years	Arab Zebu	53	Sedentary	Sedentary	Apparently healthy	NotSeq	Positive	Negative	0	NegativePCR	Negative	Negative	Negative	Negative	Negative	Negative	Negative	Negative	Negative	Negative	Negative	Negative	Negative	Negative	Negative	Negative	Negative
155	January	Maro	Kobdogué	30	156	Female	More than 5 years	Arab Zebu	42	Sedentary	Sedentary	Apparently healthy	0	Negative	Negative	0	NegativePCR	Negative	Negative	Negative	Negative	Negative	Negative	Negative	Negative	Negative	Negative	Negative	Negative	Negative	Negative	Negative	Negative	Negative
156	January	Maro	Kobdogué	33	157	Male	Between 2.5 and 5 years	Arab Zebu	40	Sedentary	Sedentary	Sick	0	Negative	Negative	0	NegativePCR	Negative	Negative	Negative	Negative	Negative	Negative	Negative	Negative	Negative	Negative	Negative	Negative	Negative	Negative	Negative	Negative	Negative
157	January	Maro	Kobdogué	33	158	Female	Less than 2.5 years	Arab Zebu	43	Sedentary	Sedentary	Apparently healthy	0	Negative	Negative	0	NegativePCR	Negative	Negative	Negative	Negative	Negative	Negative	Negative	Negative	Negative	Negative	Negative	Negative	Negative	Negative	Negative	Negative	Negative
158	January	Maro	Kobdogué	30	159	Male	More than 5 years	Arab Zebu	34	Sedentary	Sedentary	Sick	T. theileri	Positive	Negative	0	NegativePCR	Negative	Negative	Negative	Negative	Negative	Negative	Negative	Negative	Negative	Negative	Negative	Negative	Negative	Negative	Negative	Negative	Negative
159	January	Maro	Kobdogué	40	160	Male	Between 2.5 and 5 years	Arab Zebu	49	Sedentary	Sedentary	Apparently healthy	0	Negative	Negative	0	NegativePCR	Negative	Negative	Negative	Negative	Negative	Negative	Negative	Negative	Negative	Negative	Negative	Negative	Negative	Negative	Negative	Negative	Negative
160	January	Maro	Kobdogué	35	161	Female	Between 2.5 and 5 years	M'Bororo	45	Sedentary	Sedentary	Apparently healthy	T. congolense	Positive	Negative	0	NegativePCR	Negative	Negative	Negative	Negative	Negative	Negative	Negative	Negative	Negative	Negative	Negative	Negative	Negative	Negative	Negative	Negative	Negative
161	January	Maro	Kobdogué	37	162	Male	Between 2.5 and 5 years	Arab Zebu	50	Sedentary	Sedentary	Apparently healthy	0	Negative	Negative	0	NegativePCR	Negative	Negative	Negative	Negative	Negative	Negative	Negative	Negative	Negative	Negative	Negative	Negative	Negative	Negative	Negative	Negative	Negative
162	January	Maro	Kobdogué	37	163	Female	Less than 2.5 years	Arab Zebu	38	Sedentary	Sedentary	Apparently healthy	0	Negative	Negative	0	NegativePCR	Negative	Negative	Negative	Negative	Negative	Negative	Negative	Negative	Negative	Negative	Negative	Negative	Negative	Negative	Negative	Negative	Negative
163	January	Maro	Kobdogué	37	164	Male	More than 5 years	Arab Zebu	37	Sedentary	Sedentary	Apparently healthy	T. congolense	Positive	Negative	0	NegativePCR	Negative	Negative	Negative	Negative	Negative	Negative	Negative	Negative	Negative	Negative	Negative	Negative	Negative	Negative	Negative	Negative	Negative
164	January	Maro	Kobdogué	36	165	Female	Between 2.5 and 5 years	Arab Zebu	51	Sedentary	Sedentary	Apparently healthy	0	Negative	Negative	0	NegativePCR	Negative	Negative	Negative	Negative	Negative	Negative	Negative	Negative	Negative	Negative	Negative	Negative	Negative	Negative	Negative	Negative	Negative
165	January	Maro	Kobdogué	36	166	Female	Between 2.5 and 5 years	Arab Zebu	52	Sedentary	Sedentary	Apparently healthy	0	Negative	Negative	0	NegativePCR	Negative	Negative	Negative	Negative	Negative	Negative	Negative	Negative	Negative	Negative	Negative	Negative	Negative	Negative	Negative	Negative	Negative
166	January	Maro	Kobdogué	36	167	Male	Between 2.5 and 5 years	Arab Zebu	51	Sedentary	Sedentary	Apparently healthy	0	Negative	Negative	0	NegativePCR	Negative	Negative	Negative	Negative	Negative	Negative	Negative	Negative	Negative	Negative	Negative	Negative	Negative	Negative	Negative	Negative	Negative
167	January	Maro	Kobdogué	38	168	Male	More than 5 years	Arab Zebu	43	Sedentary	Sedentary	Sick	0	Negative	Negative	0	NegativePCR	Negative	Negative	Negative	Negative	Negative	Negative	Negative	Negative	Negative	Negative	Negative	Negative	Negative	Negative	Negative	Negative	Negative
168	January	Maro	Kobdogué	38	169	Female	Between 2.5 and 5 years	Arab Zebu	46	Sedentary	Sedentary	Sick	T. theileri	Positive	Negative	0	NegativePCR	Negative	Negative	Negative	Negative	Negative	Negative	Negative	Negative	Negative	Negative	Negative	Negative	Negative	Negative	Negative	Negative	Negative
169	January	Maro	Kobdogué	38	170	Male	More than 5 years	Arab Zebu	42	Sedentary	Sedentary	Sick	T. vivax	Positive	Negative	0	NegativePCR	Negative	Negative	Negative	Negative	Negative	Negative	Negative	Negative	Negative	Negative	Negative	Negative	Negative	Negative	Negative	Negative	Negative
170	January	Maro	Kobdogué	41	171	Female	Less than 2.5 years	M'Bororo	44	Sedentary	Sedentary	Sick	0	Negative	Negative	0	NegativePCR	Negative	Negative	Negative	Negative	Negative	Negative	Negative	Negative	Negative	Negative	Negative	Negative	Negative	Negative	Negative	Negative	Negative
171	January	Maro	Kobdogué	41	172	Male	Between 2.5 and 5 years	M'Bororo	44	Sedentary	Sedentary	Sick	T. vivax	Positive	Negative	0	NegativePCR	Negative	Negative	Negative	Negative	Negative	Negative	Negative	Negative	Negative	Negative	Negative	Negative	Negative	Negative	Negative	Negative	Negative
172	January	Maro	Kobdogué	41	173	Male	Less than 2.5 years	M'Bororo	52	Sedentary	Sedentary	Apparently healthy	0	Negative	Negative	0	NegativePCR	Negative	Negative	Negative	Negative	Negative	Negative	Negative	Negative	Negative	Negative	Negative	Negative	Negative	Negative	Negative	Negative	Negative
173	January	Maro	Kobdogué	44	174	Female	Less than 2.5 years	Arab Zebu	35	Sedentary	Sedentary	Sick	0	Negative	Negative	0	NegativePCR	Negative	Negative	Negative	Negative	Negative	Negative	Negative	Negative	Negative	Negative	Negative	Negative	Negative	Negative	Negative	Negative	Negative
174	January	Maro	Kobdogué	44	175	Male	Between 2.5 and 5 years	Arab Zebu	34	Sedentary	Sedentary	Sick	0	Negative	Negative	0	NegativePCR	Negative	Negative	Negative	Negative	Negative	Negative	Negative	Negative	Negative	Negative	Negative	Negative	Negative	Negative	Negative	Negative	Negative
175	January	Maro	Kobdogué	44	176	Male	Between 2.5 and 5 years	Arab Zebu	31	Sedentary	Sedentary	Sick	T. theileri	Positive	Negative	0	NegativePCR	Negative	Negative	Negative	Negative	Negative	Negative	Negative	Negative	Negative	Negative	Negative	Negative	Negative	Negative	Negative	Negative	Negative
176	January	Maro	Kobdogué	47	177	Male	Between 2.5 and 5 years	White Fulani	44	Sedentary	Sedentary	Sick	0	Negative	Negative	0	NegativePCR	Negative	Negative	Negative	Negative	Negative	Negative	Negative	Negative	Negative	Negative	Negative	Negative	Negative	Negative	Negative	Negative	Negative
177	January	Maro	Kobdogué	47	178	Male	Between 2.5 and 5 years	M'Bororo	53	Sedentary	Sedentary	Apparently healthy	0	Negative	Negative	0	NegativePCR	Negative	Negative	Negative	Negative	Negative	Negative	Negative	Negative	Negative	Negative	Negative	Negative	Negative	Negative	Negative	Negative	Negative
178	January	Maro	Kobdogué	42	179	Female	Between 2.5 and 5 years	M'Bororo	42	Sedentary	Sedentary	Sick	0	Negative	Negative	0	NegativePCR	Negative	Negative	Negative	Negative	Negative	Negative	Negative	Negative	Negative	Negative	Negative	Negative	Negative	Negative	Negative	Negative	Negative
179	January	Maro	Kobdogué	48	180	Male	Between 2.5 and 5 years	White Fulani	50	Sedentary	Sedentary	Sick	0	Negative	Negative	0	NegativePCR	Negative	Negative	Negative	Negative	Negative	Negative	Negative	Negative	Negative	Negative	Negative	Negative	Negative	Negative	Negative	Negative	Negative
180	January	Maro	Kobdogué	43	181	Male	Between 2.5 and 5 years	White Fulani	37	Sedentary	Sedentary	Sick	0	Negative	Negative	0	NegativePCR	Negative	Negative	Negative	Negative	Negative	Negative	Negative	Negative	Negative	Negative	Negative	Negative	Negative	Negative	Negative	Negative	Negative
181	January	Maro	Kobdogué	45	182	Female	Between 2.5 and 5 years	Arab Zebu	40	Sedentary	Sedentary	Sick	0	Negative	Negative	0	NegativePCR	Negative	Negative	Negative	Negative	Negative	Negative	Negative	Negative	Negative	Negative	Negative	Negative	Negative	Negative	Negative	Negative	Negative
182	January	Maro	Kobdogué	46	183	Male	Between 2.5 and 5 years	Arab Zebu	25	Sedentary	Sedentary	Sick	T. congolense	Positive	T. congolense	1	PositvePCR	Negative	Negative	Negative	Negative	Negative	Positive	Negative	Negative	Negative	Negative	Negative	Negative	Negative	Negative	Negative	Negative	Negative
183	January	Maro	Kobdogué		184				40	Sedentary	Sedentary		0	Negative	Negative	0	NegativePCR	Negative	Negative	Negative	Negative	Negative	Negative	Negative	Negative	Negative	Negative	Negative	Negative	Negative	Negative	Negative	Negative	Negative
184	January	Maro	Kobdogué		185				52	Sedentary	Sedentary		T. theileri	Positive	T. theileri	2	PositvePCR	Negative	Negative	Negative	Positive	Negative	Negative	Negative	Negative	Negative	Negative	Negative	Negative	Negative	Negative	Negative	Negative	Negative
185	January	Maro	Kobdogué		186				57	Sedentary	Sedentary		0	Negative	Negative	0	NegativePCR	Negative	Negative	Negative	Negative	Negative	Negative	Negative	Negative	Negative	Negative	Negative	Negative	Negative	Negative	Negative	Negative	Negative
186	January	Maro	Kobdogué	31	187	Male	Less than 2.5 years	Arab Zebu	32	Sedentary	Sedentary	Apparently healthy	0	Negative	Negative	0	NegativePCR	Negative	Negative	Negative	Negative	Negative	Negative	Negative	Negative	Negative	Negative	Negative	Negative	Negative	Negative	Negative	Negative	Negative
187	January	Maro	Kobdogué		188				44	Sedentary	Sedentary		0	Negative	Negative	0	NegativePCR	Negative	Negative	Negative	Negative	Negative	Negative	Negative	Negative	Negative	Negative	Negative	Negative	Negative	Negative	Negative	Negative	Negative
188	January	Maro	Kobdogué		189				17	Sedentary	Sedentary		T. vivax	Positive	Negative	0	NegativePCR	Negative	Negative	Negative	Negative	Negative	Negative	Negative	Negative	Negative	Negative	Negative	Negative	Negative	Negative	Negative	Negative	Negative
189	January	Maro	Kobdogué		190				46	Sedentary	Sedentary		0	Negative	Negative	0	NegativePCR	Negative	Negative	Negative	Negative	Negative	Negative	Negative	Negative	Negative	Negative	Negative	Negative	Negative	Negative	Negative	Negative	Negative
190	January	Maro	Kobdogué	32	191	Female	Between 2.5 and 5 years	Arab Zebu	44	Sedentary	Sedentary	Apparently healthy	T. theileri	Positive	T. theileri/T. vivax	1	PositvePCR	Positive	Negative	Negative	Positive	Negative	Negative	Negative	Negative	Negative	Positive	Negative	Negative	Negative	Negative	Negative	Negative	Negative
191	January	Maro	Gourourou	49	192	Male	Between 2.5 and 5 years	Arab Zebu	42	Sedentary	Sedentary	Apparently healthy	0	Negative	Negative	0	NegativePCR	Negative	Negative	Negative	Negative	Negative	Negative	Negative	Negative	Negative	Negative	Negative	Negative	Negative	Negative	Negative	Negative	Negative
192	January	Maro	Gourourou	49	193	Male	Between 2.5 and 5 years	White Fulani	41	Sedentary	Sedentary	Apparently healthy	T. congolense	Positive	T. congolense/T. brucei ssp.	1	PositvePCR	Negative	Negative	Negative	Negative	Positive	Positive	Negative	Negative	Negative	Negative	Negative	Negative	Negative	Negative	Positive	Negative	Negative
193	January	Maro	Gourourou	49	194	Female	Between 2.5 and 5 years	White Fulani	32	Sedentary	Sedentary	Sick	0	Negative	Negative	0	NegativePCR	Negative	Negative	Negative	Negative	Negative	Negative	Negative	Negative	Negative	Negative	Negative	Negative	Negative	Negative	Negative	Negative	Negative
194	January	Maro	Gourourou	50	195	Female	Between 2.5 and 5 years	M'Bororo	35	Sedentary	Sedentary	Sick	T. congolense	Positive	T. congolense	1	PositvePCR	Negative	Negative	Negative	Negative	Negative	Positive	Negative	Negative	Negative	Negative	Negative	Negative	Negative	Negative	Negative	Negative	Negative
195	January	Maro	Gourourou	50	196	Male	Between 2.5 and 5 years	M'Bororo	38	Sedentary	Sedentary	Sick	0	Negative	T. congolense	1	PositvePCR	Negative	Negative	Negative	Negative	Negative	Positive	Negative	Negative	Negative	Negative	Negative	Negative	Negative	Negative	Negative	Negative	Negative
196	January	Maro	Gourourou	50	197	Female	Between 2.5 and 5 years	White Fulani	42	Sedentary	Sedentary	Sick	T. congolense	Positive	T. congolense	1	PositvePCR	Negative	Negative	Negative	Negative	Negative	Positive	Negative	Negative	Negative	Negative	Negative	Negative	Negative	Negative	Negative	Negative	Negative
197	January	Maro	Gourourou	50	198	Female	Between 2.5 and 5 years	White Fulani	37	Sedentary	Sedentary	Sick	0	Negative	Negative	0	NegativePCR	Negative	Negative	Negative	Negative	Negative	Negative	Negative	Negative	Negative	Negative	Negative	Negative	Negative	Negative	Negative	Negative	Negative
198	January	Maro	Gourourou	51	199	Male	Between 2.5 and 5 years	White Fulani	35	Sedentary	Sedentary	Apparently healthy	0	Negative	Negative	0	NegativePCR	Negative	Negative	Negative	Negative	Negative	Negative	Negative	Negative	Negative	Negative	Negative	Negative	Negative	Negative	Negative	Negative	Negative
199	January	Maro	Gourourou	51	200	Female	Between 2.5 and 5 years	White Fulani	40	Sedentary	Sedentary	Apparently healthy	0	Negative	T. vivax	1	PositvePCR	Positive	Negative	Negative	Negative	Negative	Negative	Negative	Negative	Negative	Negative	Negative	Negative	Negative	Negative	Negative	Negative	Negative
200	January	Maro	Gourourou	51	201	Male	Less than 2.5 years	White Fulani	54	Sedentary	Sedentary	Sick	0	Negative	Negative	0	NegativePCR	Negative	Negative	Negative	Negative	Negative	Negative	Negative	Negative	Negative	Negative	Negative	Negative	Negative	Negative	Negative	Negative	Negative
201	January	Maro	Gourourou	51	202	Female	Between 2.5 and 5 years	White Fulani	49	Sedentary	Sedentary	Apparently healthy	0	Negative	Negative	0	NegativePCR	Negative	Negative	Negative	Negative	Negative	Negative	Negative	Negative	Negative	Negative	Negative	Negative	Negative	Negative	Negative	Negative	Negative
202	January	Maro	Gourourou	52	203	Female	Between 2.5 and 5 years	Arab Zebu	51	Sedentary	Sedentary	Sick	0	Negative	Negative	0	NegativePCR	Negative	Negative	Negative	Negative	Negative	Negative	Negative	Negative	Negative	Negative	Negative	Negative	Negative	Negative	Negative	Negative	Negative
203	January	Maro	Gourourou	52	204	Male	Between 2.5 and 5 years	Arab Zebu	54	Sedentary	Sedentary	Apparently healthy	T. theileri	Positive	Negative	0	NegativePCR	Negative	Negative	Negative	Negative	Negative	Negative	Negative	Negative	Negative	Negative	Negative	Negative	Negative	Negative	Negative	Negative	Negative
204	January	Maro	Gourourou	52	205	Male	More than 5 years	Arab Zebu	23	Sedentary	Sedentary	Sick	T. congolense	Positive	T. congolense	1	PositvePCR	Negative	Negative	Negative	Negative	Negative	Positive	Negative	Negative	Negative	Negative	Negative	Negative	Negative	Negative	Negative	Negative	Negative
205	January	Maro	Gourourou	52	206	Male	Between 2.5 and 5 years	Arab Zebu	38	Sedentary	Sedentary	Apparently healthy	0	Negative	Negative	0	NegativePCR	Negative	Negative	Negative	Negative	Negative	Negative	Negative	Negative	Negative	Negative	Negative	Negative	Negative	Negative	Negative	Negative	Negative
206	January	Maro	Gourourou	53	207	Female	More than 5 years	Arab Zebu	37	Sedentary	Sedentary	Sick	T. congolense	Positive	T. congolense	1	PositvePCR	Negative	Negative	Negative	Negative	Negative	Positive	Negative	Negative	Negative	Negative	Negative	Negative	Negative	Negative	Negative	Negative	Negative
207	January	Maro	Gourourou	53	208	Female	More than 5 years	Arab Zebu	24	Sedentary	Sedentary	Sick	T. congolense	Positive	T. congolense	1	PositvePCR	Negative	Negative	Negative	Negative	Negative	Positive	Negative	Negative	Negative	Negative	Negative	Negative	Negative	Negative	Negative	Negative	Negative
208	January	Maro	Gourourou	54	209	Male	More than 5 years	Arab Zebu	45	Sedentary	Sedentary	Sick	T. vivax	Positive	Negative	0	NegativePCR	Negative	Negative	Negative	Negative	Negative	Negative	Negative	Negative	Negative	Negative	Negative	Negative	Negative	Negative	Negative	Negative	Negative
209	January	Maro	Gourourou	54	210	Female	More than 5 years	Arab Zebu	48	Sedentary	Sedentary	Apparently healthy	T. congolense	Positive	T. congolense	1	PositvePCR	Negative	Negative	Negative	Negative	Negative	Positive	Negative	Negative	Negative	Negative	Negative	Negative	Negative	Negative	Negative	Negative	Negative
210	January	Maro	Gourourou	54	211	Female	Between 2.5 and 5 years	Arab Zebu	38	Sedentary	Sedentary	Sick	T. congolense	Positive	T. congolense	1	PositvePCR	Negative	Negative	Negative	Negative	Negative	Positive	Negative	Negative	Negative	Negative	Negative	Negative	Negative	Negative	Negative	Negative	Negative
211	January	Maro	Gourourou	54	212	Male	More than 5 years	Arab Zebu	35	Sedentary	Sedentary	Apparently healthy	T. congolense	Positive	T. congolense	1	PositvePCR	Negative	Negative	Negative	Negative	Negative	Positive	Negative	Negative	Negative	Negative	Negative	Negative	Negative	Negative	Negative	Negative	Negative
212	January	Maro	Gourourou	54	213	Male	Between 2.5 and 5 years	Arab Zebu	34	Sedentary	Sedentary	Apparently healthy	0	Negative	Negative	0	NegativePCR	Negative	Negative	Negative	Negative	Negative	Negative	Negative	Negative	Negative	Negative	Negative	Negative	Negative	Negative	Negative	Negative	Negative
213	January	Maro	Gourourou	55	214	Female	More than 5 years	Arab Zebu	41	Sedentary	Sedentary	Sick	0	Negative	Negative	0	NegativePCR	Negative	Negative	Negative	Negative	Negative	Negative	Negative	Negative	Negative	Negative	Negative	Negative	Negative	Negative	Negative	Negative	Negative
214	January	Maro	Gourourou	54	215	Male	More than 5 years	Arab Zebu		Sedentary	Sedentary	Sick	0	Negative	T. congolense	1	PositvePCR	Negative	Negative	Negative	Negative	Negative	Positive	Negative	Negative	Negative	Negative	Negative	Negative	Negative	Negative	Negative	Negative	Negative
215	January	Maro	Gourourou	54	216	Female	More than 5 years	White Fulani		Sedentary	Sedentary	Apparently healthy	0	Negative	Negative	0	NegativePCR	Negative	Negative	Negative	Negative	Negative	Negative	Negative	Negative	Negative	Negative	Negative	Negative	Negative	Negative	Negative	Negative	Negative
216	January	Maro	Gourourou	53	217	Female	Less than 2.5 years	Arab Zebu	48	Sedentary	Sedentary	Sick	0	Negative	Negative	0	NegativePCR	Negative	Negative	Negative	Negative	Negative	Negative	Negative	Negative	Negative	Negative	Negative	Negative	Negative	Negative	Negative	Negative	Negative
217	January	Maro	Gourourou	54	218	Female	Between 2.5 and 5 years	Arab Zebu	45	Sedentary	Sedentary	Apparently healthy	0	Negative	Negative	0	NegativePCR	Negative	Negative	Negative	Negative	Negative	Negative	Negative	Negative	Negative	Negative	Negative	Negative	Negative	Negative	Negative	Negative	Negative
218	January	Maro	Gourourou	54	219	Male	More than 5 years	M'Bororo	49	Sedentary	Sedentary	Apparently healthy	T. theileri	Positive	T. theileri	2	PositvePCR	Negative	Negative	Negative	Positive	Negative	Negative	Negative	Negative	Negative	Negative	Negative	Negative	Negative	Negative	Negative	Negative	Negative
219	January	Maro	Gourourou	54	220	Male	Between 2.5 and 5 years	Arab Zebu	48	Sedentary	Sedentary	Sick	0	Negative	Negative	0	NegativePCR	Negative	Negative	Negative	Negative	Negative	Negative	Negative	Negative	Negative	Negative	Negative	Negative	Negative	Negative	Negative	Negative	Negative
220	January	Maro	Gourourou	55	221	Male	Between 2.5 and 5 years	Arab Zebu	33	Sedentary	Sedentary	Sick	T. congolense	Positive	T. congolense	1	PositvePCR	Negative	Negative	Negative	Negative	Negative	Positive	Negative	Negative	Negative	Negative	Negative	Negative	Negative	Negative	Negative	Negative	Negative
221	January	Maro	Gourourou	55	222	Male	Between 2.5 and 5 years	Arab Zebu	41	Sedentary	Sedentary	Sick	T. congolense	Positive	Negative	0	NegativePCR	Negative	Negative	Negative	Negative	Negative	Negative	Negative	Negative	Negative	Negative	Negative	Negative	Negative	Negative	Negative	Negative	Negative
222	January	Maro	Gourourou	55	223	Female	More than 5 years	Arab Zebu	43	Sedentary	Sedentary	Apparently healthy	0	Negative	T. theileri/T. godfreyi	2	PositvePCR	Negative	Positive	Negative	Positive	Negative	Negative	Negative	Negative	Negative	Negative	Positive	Negative	Negative	Negative	Negative	Negative	Negative
223	January	Maro	Gourourou	55	224	Male	More than 5 years	Arab Zebu	27	Sedentary	Sedentary	Sick	T. congolense	Positive	T. congolense	1	PositvePCR	Negative	Negative	Negative	Negative	Negative	Positive	Negative	Negative	Negative	Negative	Negative	Negative	Negative	Negative	Negative	Negative	Negative
224	January	Maro	Gourourou	55	225	Male	Less than 2.5 years	Arab Zebu	34	Sedentary	Sedentary	Apparently healthy	0	Negative	Negative	0	NegativePCR	Negative	Negative	Negative	Negative	Negative	Negative	Negative	Negative	Negative	Negative	Negative	Negative	Negative	Negative	Negative	Negative	Negative
225	January	Maro	Gourourou	50	226	Male	Between 2.5 and 5 years	Arab Zebu	48	Sedentary	Sedentary	Apparently healthy	0	Negative	Negative	0	NegativePCR	Negative	Negative	Negative	Negative	Negative	Negative	Negative	Negative	Negative	Negative	Negative	Negative	Negative	Negative	Negative	Negative	Negative
226	January	Maro	Gourourou	55	227	Male	Less than 2.5 years	Arab Zebu	44	Sedentary	Sedentary	Apparently healthy	0	Negative	Negative	0	NegativePCR	Negative	Negative	Negative	Negative	Negative	Negative	Negative	Negative	Negative	Negative	Negative	Negative	Negative	Negative	Negative	Negative	Negative
227	January	Maro	Gourourou	56	228	Male	Between 2.5 and 5 years	Arab Zebu	39	Sedentary	Sedentary	Apparently healthy	T. congolense	Positive	Negative	0	NegativePCR	Negative	Negative	Negative	Negative	Negative	Negative	Negative	Negative	Negative	Negative	Negative	Negative	Negative	Negative	Negative	Negative	Negative
228	January	Maro	Gourourou	56	229	Female	Between 2.5 and 5 years	M'Bororo	33	Sedentary	Sedentary	Sick	0	Negative	Negative	0	NegativePCR	Negative	Negative	Negative	Negative	Negative	Negative	Negative	Negative	Negative	Negative	Negative	Negative	Negative	Negative	Negative	Negative	Negative
229	January	Maro	Gourourou	56	230	Female	Less than 2.5 years	M'Bororo	46	Sedentary	Sedentary	Sick	0	Negative	Negative	0	NegativePCR	Negative	Negative	Negative	Negative	Negative	Negative	Negative	Negative	Negative	Negative	Negative	Negative	Negative	Negative	Negative	Negative	Negative
230	January	Maro	Gourourou	62	231				49	Sedentary	Sedentary		0	Negative	Negative	0	NegativePCR	Negative	Negative	Negative	Negative	Negative	Negative	Negative	Negative	Negative	Negative	Negative	Negative	Negative	Negative	Negative	Negative	Negative
231	January	Maro	Gourourou	62	232				46	Sedentary	Sedentary		T. congolense	Positive	T. vivax	1	PositvePCR	Positive	Negative	Negative	Negative	Negative	Negative	Negative	Negative	Negative	Negative	Negative	Negative	Negative	Negative	Negative	Negative	Negative
232	January	Maro	Gourourou	57	233	Female	Between 2.5 and 5 years	Arab Zebu	39	Sedentary	Sedentary	Sick	T. theileri	Positive	Negative	0	NegativePCR	Negative	Negative	Negative	Negative	Negative	Negative	Negative	Negative	Negative	Negative	Negative	Negative	Negative	Negative	Negative	Negative	Negative
233	January	Maro	Gourourou	57	234	Male	Between 2.5 and 5 years	Arab Zebu	49	Sedentary	Sedentary	Sick	0	Negative	T. vivax	1	PositvePCR	Positive	Negative	Negative	Negative	Negative	Negative	Negative	Negative	Negative	Negative	Negative	Negative	Negative	Negative	Negative	Negative	Negative
234	January	Maro	Gourourou	50	235	Male	Between 2.5 and 5 years	Arab Zebu	47	Sedentary	Sedentary	Apparently healthy	0	Negative	T. vivax	1	PositvePCR	Positive	Negative	Negative	Negative	Negative	Negative	Negative	Negative	Negative	Negative	Negative	Negative	Negative	Negative	Negative	Negative	Negative
235	January	Maro	Gourourou	50	236	Female	Between 2.5 and 5 years	White Fulani	38	Sedentary	Sedentary	Sick	T. congolense	Positive	T. congolense	1	PositvePCR	Negative	Negative	Negative	Negative	Negative	Positive	Negative	Negative	Negative	Negative	Negative	Negative	Negative	Negative	Negative	Negative	Negative
236	January	Maro	Gourourou	50	237	Male	Less than 2.5 years	Arab Zebu	40	Sedentary	Sedentary	Apparently healthy	0	Negative	T. vivax	1	PositvePCR	Positive	Negative	Negative	Negative	Negative	Negative	Negative	Negative	Negative	Negative	Negative	Negative	Negative	Negative	Negative	Negative	Negative
237	January	Maro	Gourourou	58	238	Male	Between 2.5 and 5 years	Arab Zebu	48	Sedentary	Sedentary	Apparently healthy	0	Negative	T. vivax	1	PositvePCR	Positive	Negative	Negative	Negative	Negative	Negative	Negative	Negative	Negative	Negative	Negative	Negative	Negative	Negative	Negative	Negative	Negative
238	January	Maro	Gourourou	58	239	Male	Less than 2.5 years	Arab Zebu	51	Sedentary	Sedentary	Sick	0	Negative	Negative	0	NegativePCR	Negative	Negative	Negative	Negative	Negative	Negative	Negative	Negative	Negative	Negative	Negative	Negative	Negative	Negative	Negative	Negative	Negative
239	January	Maro	Gourourou	59	240	Female	Less than 2.5 years	White Fulani	33	Sedentary	Sedentary	Sick	0	Negative	T. congolense	1	PositvePCR	Negative	Negative	Negative	Negative	Negative	Positive	Negative	Negative	Negative	Negative	Negative	Negative	Negative	Negative	Negative	Negative	Negative
240	January	Maro	Gourourou	59	241	Male	Between 2.5 and 5 years	White Fulani	45	Sedentary	Sedentary	Apparently healthy	0	Negative	T. grayi	2	PositvePCR	Negative	Negative	Positive	Negative	Negative	Negative	Negative	Negative	Negative	Negative	Negative	Negative	Negative	Negative	Negative	Negative	Negative
241	January	Maro	Gourourou	59	242	Female	Between 2.5 and 5 years	White Fulani	31	Sedentary	Sedentary	Sick	T. congolense	Positive	T. congolense	1	PositvePCR	Negative	Negative	Negative	Negative	Negative	Positive	Negative	Negative	Negative	Negative	Negative	Negative	Negative	Negative	Negative	Negative	Negative
242	January	Maro	Gourourou	59	243	Female	More than 5 years	Arab Zebu	59	Sedentary	Sedentary	Apparently healthy	0	Negative	Negative	0	NegativePCR	Negative	Negative	Negative	Negative	Negative	Negative	Negative	Negative	Negative	Negative	Negative	Negative	Negative	Negative	Negative	Negative	Negative
243	January	Maro	Gourourou	59	244	Male	More than 5 years	White Fulani	35	Sedentary	Sedentary	Apparently healthy	T. congolense	Positive	T. congolense	1	PositvePCR	Negative	Negative	Negative	Negative	Negative	Positive	Negative	Negative	Negative	Negative	Negative	Negative	Negative	Negative	Negative	Negative	Negative
244	January	Maro	Gourourou	60	245	Male	Between 2.5 and 5 years	White Fulani	44	Sedentary	Sedentary	Sick	0	Negative	Negative	0	NegativePCR	Negative	Negative	Negative	Negative	Negative	Negative	Negative	Negative	Negative	Negative	Negative	Negative	Negative	Negative	Negative	Negative	Negative
245	January	Maro	Gourourou	60	246	Male	More than 5 years	M'Bororo	49	Sedentary	Sedentary	Sick	T. congolense	Positive	T. congolense	1	PositvePCR	Negative	Negative	Negative	Negative	Negative	Positive	Negative	Negative	Negative	Negative	Negative	Negative	Negative	Negative	Negative	Negative	Negative
246	January	Maro	Gourourou	60	247	Female	Between 2.5 and 5 years	Arab Zebu	50	Sedentary	Sedentary	Sick	0	Negative	Negative	0	NegativePCR	Negative	Negative	Negative	Negative	Negative	Negative	Negative	Negative	Negative	Negative	Negative	Negative	Negative	Negative	Negative	Negative	Negative
247	January	Maro	Gourourou	60	248	Male	Between 2.5 and 5 years	White Fulani	45	Sedentary	Sedentary	Sick	0	Negative	T. vivax	1	PositvePCR	Positive	Negative	Negative	Negative	Negative	Negative	Negative	Negative	Negative	Negative	Negative	Negative	Negative	Negative	Negative	Negative	Negative
248	January	Maro	Gourourou	61	249	Male	More than 5 years	Arab Zebu	48	Sedentary	Sedentary	Sick	0	Negative	Negative	0	NegativePCR	Negative	Negative	Negative	Negative	Negative	Negative	Negative	Negative	Negative	Negative	Negative	Negative	Negative	Negative	Negative	Negative	Negative
249	January	Maro	Gourourou	61	250	Male	More than 5 years	Arab Zebu	38	Sedentary	Sedentary	Sick	0	Negative	T. vivax	1	PositvePCR	Positive	Negative	Negative	Negative	Negative	Negative	Negative	Negative	Negative	Negative	Negative	Negative	Negative	Negative	Negative	Negative	Negative
250	January	Maro	Guirkyon	63	251	Male	Between 2.5 and 5 years	Arab Zebu	34	Sedentary	Sedentary	Apparently healthy	0	Negative	Negative	0	NegativePCR	Negative	Negative	Negative	Negative	Negative	Negative	Negative	Negative	Negative	Negative	Negative	Negative	Negative	Negative	Negative	Negative	Negative
251	January	Maro	Guirkyon	63	252	Female	Between 2.5 and 5 years	White Fulani	45	Sedentary	Sedentary	Sick	T. theileri	Positive	Negative	0	NegativePCR	Negative	Negative	Negative	Negative	Negative	Negative	Negative	Negative	Negative	Negative	Negative	Negative	Negative	Negative	Negative	Negative	Negative
252	January	Maro	Guirkyon	64	253	Male	Between 2.5 and 5 years	M'Bororo	27	Sedentary	Sedentary	Sick	T. theileri	Positive	T. theileri	2	PositvePCR	Negative	Negative	Negative	Positive	Negative	Negative	Negative	Negative	Negative	Negative	Negative	Negative	Negative	Negative	Negative	Negative	Negative
253	January	Maro	Guirkyon	64	254	Female	Between 2.5 and 5 years	Arab Zebu	32	Sedentary	Sedentary	Sick			T. congolense/T. brucei ssp.	1	PositvePCR	Negative	Negative	Negative	Negative	Positive	Positive	Negative	Negative	Negative	Negative	Negative	Negative	Negative	Negative	Positive	Negative	Negative
254	January	Maro	Guirkyon	65	255	Male	Between 2.5 and 5 years	M'Bororo	35	Sedentary	Sedentary	Sick	0	Negative	Negative	0	NegativePCR	Negative	Negative	Negative	Negative	Negative	Negative	Negative	Negative	Negative	Negative	Negative	Negative	Negative	Negative	Negative	Negative	Negative
255	January	Maro	Guirkyon	65	256	Female	Between 2.5 and 5 years	White Fulani	46	Sedentary	Sedentary	Sick	6	6	T. brucei ssp.	1	PositvePCR	Negative	Negative	Negative	Negative	Positive	Negative	Negative	Negative	Negative	Negative	Negative	Negative	Negative	Negative	Negative	Negative	Negative
256	January	Maro	Guirkyon	66	257	Male	Between 2.5 and 5 years	Arab Zebu	45	Sedentary	Sedentary	Apparently healthy	T. vivax	Positive	T. brucei ssp./T. vivax	1	PositvePCR	Positive	Negative	Negative	Negative	Positive	Negative	Negative	Negative	Negative	Negative	Negative	Positive	Negative	Negative	Negative	Negative	Negative
257	January	Maro	Guirkyon	66	258	Female	Between 2.5 and 5 years	Arab Zebu	36	Sedentary	Sedentary	Sick	0	Negative	Negative	0	NegativePCR	Negative	Negative	Negative	Negative	Negative	Negative	Negative	Negative	Negative	Negative	Negative	Negative	Negative	Negative	Negative	Negative	Negative
258	January	Maro	Guirkyon	66	259	Male	Less than 2.5 years	White Fulani	32	Sedentary	Sedentary	Apparently healthy	0	Negative	Negative	0	NegativePCR	Negative	Negative	Negative	Negative	Negative	Negative	Negative	Negative	Negative	Negative	Negative	Negative	Negative	Negative	Negative	Negative	Negative
259	January	Maro	Guirkyon	67	260	Male	More than 5 years	Arab Zebu	37	Sedentary	Sedentary	Apparently healthy	T. theileri	Positive	T. vivax	1	PositvePCR	Positive	Negative	Negative	Negative	Negative	Negative	Negative	Negative	Negative	Negative	Negative	Negative	Negative	Negative	Negative	Negative	Negative
260	January	Maro	Guirkyon	67	261	Female	More than 5 years	White Fulani	36	Sedentary	Sedentary	Sick	0	Negative	T. vivax/T. godfreyi	1	PositvePCR	Positive	Positive	Negative	Negative	Negative	Negative	Negative	Positive	Negative	Negative	Negative	Negative	Negative	Negative	Negative	Negative	Negative
261	January	Maro	Guirkyon	67	262	Male	Between 2.5 and 5 years	Arab Zebu	45	Sedentary	Sedentary	Sick	0	Negative	T. theileri	2	PositvePCR	Negative	Negative	Negative	Positive	Negative	Negative	Negative	Negative	Negative	Negative	Negative	Negative	Negative	Negative	Negative	Negative	Negative
262	January	Maro	Guirkyon	67	263	Male	Less than 2.5 years	Arab Zebu	42	Sedentary	Sedentary	Apparently healthy	0	Negative	Negative	0	NegativePCR	Negative	Negative	Negative	Negative	Negative	Negative	Negative	Negative	Negative	Negative	Negative	Negative	Negative	Negative	Negative	Negative	Negative
263	January	Maro	Guirkyon	67	264	Male	Between 2.5 and 5 years	Arab Zebu	44	Sedentary	Sedentary	Apparently healthy	0	Negative	T. vivax	1	PositvePCR	Positive	Negative	Negative	Negative	Negative	Negative	Negative	Negative	Negative	Negative	Negative	Negative	Negative	Negative	Negative	Negative	Negative
264	January	Maro	Guirkyon	68	265	Male	More than 5 years	Arab Zebu	45	Sedentary	Sedentary	Apparently healthy	0	Negative	Negative	0	NegativePCR	Negative	Negative	Negative	Negative	Negative	Negative	Negative	Negative	Negative	Negative	Negative	Negative	Negative	Negative	Negative	Negative	Negative
265	January	Maro	Guirkyon	68	266	Female	More than 5 years	Arab Zebu	34	Sedentary	Sedentary	Apparently healthy	T. congolense	Positive	Negative	0	NegativePCR	Negative	Negative	Negative	Negative	Negative	Negative	Negative	Negative	Negative	Negative	Negative	Negative	Negative	Negative	Negative	Negative	Negative
266	January	Maro	Guirkyon	68	267	Female	More than 5 years	Arab Zebu	41	Sedentary	Sedentary	Apparently healthy	0	Negative	T. vivax	1	PositvePCR	Positive	Negative	Negative	Negative	Negative	Negative	Negative	Negative	Negative	Negative	Negative	Negative	Negative	Negative	Negative	Negative	Negative
267	January	Maro	Guirkyon	69	268	Male	Between 2.5 and 5 years	White Fulani	44	Sedentary	Sedentary	Apparently healthy	0	Negative	Negative	0	NegativePCR	Negative	Negative	Negative	Negative	Negative	Negative	Negative	Negative	Negative	Negative	Negative	Negative	Negative	Negative	Negative	Negative	Negative
268	January	Maro	Guirkyon	69	269	Male	More than 5 years	White Fulani	44	Sedentary	Sedentary	Apparently healthy	0	Negative	T. vivax/T. godfreyi	1	PositvePCR	Positive	Positive	Negative	Negative	Negative	Negative	Negative	Positive	Negative	Negative	Negative	Negative	Negative	Negative	Negative	Negative	Negative
269	January	Maro	Guirkyon	69	270	Male	Between 2.5 and 5 years	White Fulani	47	Sedentary	Sedentary	Apparently healthy	0	Negative	Negative	0	NegativePCR	Negative	Negative	Negative	Negative	Negative	Negative	Negative	Negative	Negative	Negative	Negative	Negative	Negative	Negative	Negative	Negative	Negative
270	January	Maro	Guirkyon	69	271	Female	Between 2.5 and 5 years	White Fulani	41	Sedentary	Sedentary	Apparently healthy	0	Negative	Negative	0	NegativePCR	Negative	Negative	Negative	Negative	Negative	Negative	Negative	Negative	Negative	Negative	Negative	Negative	Negative	Negative	Negative	Negative	Negative
271	January	Maro	Guirkyon	70	272	Female	More than 5 years	M'Bororo	42	Sedentary	Sedentary	Apparently healthy	0	Negative	Negative	0	NegativePCR	Negative	Negative	Negative	Negative	Negative	Negative	Negative	Negative	Negative	Negative	Negative	Negative	Negative	Negative	Negative	Negative	Negative
272	January	Maro	Guirkyon	70	273	Female	More than 5 years	Arab Zebu	34	Sedentary	Sedentary	Apparently healthy	T. vivax	Positive	Negative	0	NegativePCR	Negative	Negative	Negative	Negative	Negative	Negative	Negative	Negative	Negative	Negative	Negative	Negative	Negative	Negative	Negative	Negative	Negative
273	January	Maro	Guirkyon	70	274	Male	Between 2.5 and 5 years	Arab Zebu	32	Sedentary	Sedentary	Apparently healthy	0	Negative	Negative	0	NegativePCR	Negative	Negative	Negative	Negative	Negative	Negative	Negative	Negative	Negative	Negative	Negative	Negative	Negative	Negative	Negative	Negative	Negative
274	January	Maro	Guirkyon	70	275	Male	More than 5 years	Arab Zebu	34	Sedentary	Sedentary	Apparently healthy	T. vivax	Positive	Negative	0	NegativePCR	Negative	Negative	Negative	Negative	Negative	Negative	Negative	Negative	Negative	Negative	Negative	Negative	Negative	Negative	Negative	Negative	Negative
275	January	Maro	Guirkyon	71	276	Male	Between 2.5 and 5 years	Arab Zebu	42	Sedentary	Sedentary	Apparently healthy	T. theileri	Positive	T. grayi/T. vivax	1	PositvePCR	Positive	Negative	Positive	Negative	Negative	Negative	Negative	Negative	Positive	Negative	Negative	Negative	Negative	Negative	Negative	Negative	Negative
276	January	Maro	Guirkyon	71	277	Female	Less than 2.5 years	Arab Zebu	35	Sedentary	Sedentary	Apparently healthy	4	4	T. grayi	2	PositvePCR	Negative	Negative	Positive	Negative	Negative	Negative	Negative	Negative	Negative	Negative	Negative	Negative	Negative	Negative	Negative	Negative	Negative
277	January	Maro	Aldjazira2nd-visit	72	278	Female	More than 5 years	Arab Zebu	38	Nomadic	Nomadic	Sick	0	Negative	T. vivax	1	PositvePCR	Positive	Negative	Negative	Negative	Negative	Negative	Negative	Negative	Negative	Negative	Negative	Negative	Negative	Negative	Negative	Negative	Negative
278	January	Maro	Aldjazira2nd-visit	72	279	Female	More than 5 years	Arab Zebu	34	Nomadic	Nomadic	Sick	0	Negative	Negative	0	NegativePCR	Negative	Negative	Negative	Negative	Negative	Negative	Negative	Negative	Negative	Negative	Negative	Negative	Negative	Negative	Negative	Negative	Negative
279	January	Maro	Aldjazira2nd-visit	72	280	Female	Between 2.5 and 5 years	Arab Zebu	34	Nomadic	Nomadic	Sick	T. vivax	Positive	T. vivax	1	PositvePCR	Positive	Negative	Negative	Negative	Negative	Negative	Negative	Negative	Negative	Negative	Negative	Negative	Negative	Negative	Negative	Negative	Negative
280	January	Maro	Aldjazira2nd-visit	72	281	Female	More than 5 years	Arab Zebu	45	Nomadic	Nomadic	Sick	T. congolense	Positive	T. congolense	1	PositvePCR	Negative	Negative	Negative	Negative	Negative	Positive	Negative	Negative	Negative	Negative	Negative	Negative	Negative	Negative	Negative	Negative	Negative
281	January	Maro	Aldjazira2nd-visit	72	282	Female	More than 5 years	Arab Zebu	44	Nomadic	Nomadic	Sick	T. congolense	Positive	Negative	0	NegativePCR	Negative	Negative	Negative	Negative	Negative	Negative	Negative	Negative	Negative	Negative	Negative	Negative	Negative	Negative	Negative	Negative	Negative
282	January	Maro	Aldjazira2nd-visit	72	283	Female	Between 2.5 and 5 years	Arab Zebu	41	Nomadic	Nomadic	Sick	NotSeq	Positive	T. congolense/T. brucei ssp./T. vivax	1	PositvePCR	Positive	Negative	Negative	Negative	Positive	Positive	Negative	Negative	Negative	Negative	Negative	Negative	Negative	Negative	Negative	Positive	Negative
283	January	Maro	Aldjazira2nd-visit	72	284	Female	Between 2.5 and 5 years	Arab Zebu	40	Nomadic	Nomadic	Sick	0	Negative	T. vivax	1	PositvePCR	Positive	Negative	Negative	Negative	Negative	Negative	Negative	Negative	Negative	Negative	Negative	Negative	Negative	Negative	Negative	Negative	Negative
284	January	Maro	Aldjazira2nd-visit	72	285	Female	More than 5 years	Arab Zebu	32	Nomadic	Nomadic	Sick	0	Negative	T. vivax	1	PositvePCR	Positive	Negative	Negative	Negative	Negative	Negative	Negative	Negative	Negative	Negative	Negative	Negative	Negative	Negative	Negative	Negative	Negative
285	January	Maro	Aldjazira2nd-visit	72	286	Female	Between 2.5 and 5 years	Arab Zebu	39	Nomadic	Nomadic	Sick	0	Negative	T. vivax	1	PositvePCR	Positive	Negative	Negative	Negative	Negative	Negative	Negative	Negative	Negative	Negative	Negative	Negative	Negative	Negative	Negative	Negative	Negative
286	January	Maro	Aldjazira2nd-visit	72	287	Male	Less than 2.5 years	Arab Zebu	35	Nomadic	Nomadic	Sick	0	Negative	Negative	0	NegativePCR	Negative	Negative	Negative	Negative	Negative	Negative	Negative	Negative	Negative	Negative	Negative	Negative	Negative	Negative	Negative	Negative	Negative
287	January	Maro	Aldjazira2nd-visit	73	288	Female	More than 5 years	Arab Zebu	41	Nomadic	Nomadic	Sick	0	Negative	T. vivax	1	PositvePCR	Positive	Negative	Negative	Negative	Negative	Negative	Negative	Negative	Negative	Negative	Negative	Negative	Negative	Negative	Negative	Negative	Negative
288	January	Maro	Aldjazira2nd-visit	73	289	Female	Between 2.5 and 5 years	Arab Zebu	43	Nomadic	Nomadic	Sick	0	Negative	Negative	0	NegativePCR	Negative	Negative	Negative	Negative	Negative	Negative	Negative	Negative	Negative	Negative	Negative	Negative	Negative	Negative	Negative	Negative	Negative
289	January	Maro	Aldjazira2nd-visit	73	290	Female	More than 5 years	Arab Zebu	40	Nomadic	Nomadic	Sick	0	Negative	Negative	0	NegativePCR	Negative	Negative	Negative	Negative	Negative	Negative	Negative	Negative	Negative	Negative	Negative	Negative	Negative	Negative	Negative	Negative	Negative
290	January	Maro	Aldjazira2nd-visit	73	291	Female	More than 5 years	Arab Zebu	41	Nomadic	Nomadic	Sick	T. congolense	Positive	T. vivax	1	PositvePCR	Positive	Negative	Negative	Negative	Negative	Negative	Negative	Negative	Negative	Negative	Negative	Negative	Negative	Negative	Negative	Negative	Negative
291	January	Maro	Aldjazira2nd-visit	73	292	Female	More than 5 years	Arab Zebu	41	Nomadic	Nomadic	Sick	0	Negative	Negative	0	NegativePCR	Negative	Negative	Negative	Negative	Negative	Negative	Negative	Negative	Negative	Negative	Negative	Negative	Negative	Negative	Negative	Negative	Negative
292	January	Maro	Aldjazira2nd-visit	73	293	Female	More than 5 years	Arab Zebu	46	Nomadic	Nomadic	Sick	0	Negative	T. vivax	1	PositvePCR	Positive	Negative	Negative	Negative	Negative	Negative	Negative	Negative	Negative	Negative	Negative	Negative	Negative	Negative	Negative	Negative	Negative
293	January	Maro	Aldjazira2nd-visit	73	294	Female	Between 2.5 and 5 years	Arab Zebu	41	Nomadic	Nomadic	Sick	0	Negative	T. vivax	1	PositvePCR	Positive	Negative	Negative	Negative	Negative	Negative	Negative	Negative	Negative	Negative	Negative	Negative	Negative	Negative	Negative	Negative	Negative
294	January	Maro	Aldjazira2nd-visit	73	295	Female	More than 5 years	Arab Zebu	42	Nomadic	Nomadic	Sick	0	Negative	Negative	0	NegativePCR	Negative	Negative	Negative	Negative	Negative	Negative	Negative	Negative	Negative	Negative	Negative	Negative	Negative	Negative	Negative	Negative	Negative
295	January	Maro	Aldjazira2nd-visit	73	296	Female	More than 5 years	Arab Zebu	45	Nomadic	Nomadic	Sick	0	Negative	Negative	0	NegativePCR	Negative	Negative	Negative	Negative	Negative	Negative	Negative	Negative	Negative	Negative	Negative	Negative	Negative	Negative	Negative	Negative	Negative
296	January	Maro	Aldjazira2nd-visit	73	298	Female	Between 2.5 and 5 years	Arab Zebu	41	Nomadic	Nomadic	Sick	T. congolense	Positive	Negative	0	NegativePCR	Negative	Negative	Negative	Negative	Negative	Negative	Negative	Negative	Negative	Negative	Negative	Negative	Negative	Negative	Negative	Negative	Negative
297	January	Maro	Aldjazira2nd-visit	73	299	Female	More than 5 years	Arab Zebu	46	Nomadic	Nomadic	Sick	0	Negative	Negative	0	NegativePCR	Negative	Negative	Negative	Negative	Negative	Negative	Negative	Negative	Negative	Negative	Negative	Negative	Negative	Negative	Negative	Negative	Negative
298	January	Maro	Aldjazira2nd-visit	73	300	Female	Less than 2.5 years	Arab Zebu	38	Nomadic	Nomadic	Sick	T. congolense	Positive	T. vivax	1	PositvePCR	Positive	Negative	Negative	Negative	Negative	Negative	Negative	Negative	Negative	Negative	Negative	Negative	Negative	Negative	Negative	Negative	Negative
299	January	Maro	Aldjazira2nd-visit	73	301	Male	Less than 2.5 years	Arab Zebu	36	Nomadic	Nomadic	Sick	0	Negative	T. vivax	1	PositvePCR	Positive	Negative	Negative	Negative	Negative	Negative	Negative	Negative	Negative	Negative	Negative	Negative	Negative	Negative	Negative	Negative	Negative
300	January	Maro	Aldjazira2nd-visit	73	302	Female	More than 5 years	Arab Zebu	46	Nomadic	Nomadic	Sick	0	Negative	Negative	0	NegativePCR	Negative	Negative	Negative	Negative	Negative	Negative	Negative	Negative	Negative	Negative	Negative	Negative	Negative	Negative	Negative	Negative	Negative
301	January	Maro	Aldjazira2nd-visit	74	303	Female	More than 5 years	Arab Zebu	30	Nomadic	Nomadic	Sick	0	Negative	T. congolense/T. brucei ssp.	1	PositvePCR	Negative	Negative	Negative	Negative	Positive	Positive	Negative	Negative	Negative	Negative	Negative	Negative	Negative	Negative	Positive	Negative	Negative
302	January	Maro	Aldjazira2nd-visit	74	304	Female	More than 5 years	Arab Zebu	31	Nomadic	Nomadic	Sick	0	Negative	Negative	0	NegativePCR	Negative	Negative	Negative	Negative	Negative	Negative	Negative	Negative	Negative	Negative	Negative	Negative	Negative	Negative	Negative	Negative	Negative
303	January	Maro	Aldjazira2nd-visit	74	305	Female	More than 5 years	Arab Zebu	31	Nomadic	Nomadic	Sick	0	Negative	Negative	0	NegativePCR	Negative	Negative	Negative	Negative	Negative	Negative	Negative	Negative	Negative	Negative	Negative	Negative	Negative	Negative	Negative	Negative	Negative
304	January	Maro	Aldjazira2nd-visit	74	306	Female	More than 5 years	Arab Zebu	29	Nomadic	Nomadic	Sick	T. congolense	Positive	Negative	0	NegativePCR	Negative	Negative	Negative	Negative	Negative	Negative	Negative	Negative	Negative	Negative	Negative	Negative	Negative	Negative	Negative	Negative	Negative
305	January	Maro	Aldjazira2nd-visit	74	307	Female	More than 5 years	Arab Zebu	29	Nomadic	Nomadic	Sick	T. congolense	Positive	T. congolense/T. brucei ssp.	1	PositvePCR	Negative	Negative	Negative	Negative	Positive	Positive	Negative	Negative	Negative	Negative	Negative	Negative	Negative	Negative	Positive	Negative	Negative
306	January	Maro	Aldjazira2nd-visit	74	308	Female	Between 2.5 and 5 years	Arab Zebu	25	Nomadic	Nomadic	Sick	0	Negative	T. congolense/T. brucei ssp.	1	PositvePCR	Negative	Negative	Negative	Negative	Positive	Positive	Negative	Negative	Negative	Negative	Negative	Negative	Negative	Negative	Positive	Negative	Negative
307	January	Maro	Aldjazira2nd-visit	75	309	Female	Between 2.5 and 5 years	Arab Zebu	29	Nomadic	Nomadic	Sick	0	Negative	Negative	0	NegativePCR	Negative	Negative	Negative	Negative	Negative	Negative	Negative	Negative	Negative	Negative	Negative	Negative	Negative	Negative	Negative	Negative	Negative
308	January	Maro	Aldjazira2nd-visit	75	310	Female	More than 5 years	Arab Zebu	33	Nomadic	Nomadic	Sick	0	Negative	Negative	0	NegativePCR	Negative	Negative	Negative	Negative	Negative	Negative	Negative	Negative	Negative	Negative	Negative	Negative	Negative	Negative	Negative	Negative	Negative
309	January	Maro	Aldjazira2nd-visit	75	311	Female	Between 2.5 and 5 years	Arab Zebu	41	Nomadic	Nomadic	Sick	0	Negative	Negative	0	NegativePCR	Negative	Negative	Negative	Negative	Negative	Negative	Negative	Negative	Negative	Negative	Negative	Negative	Negative	Negative	Negative	Negative	Negative
310	January	Maro	Aldjazira2nd-visit	75	312	Female	Between 2.5 and 5 years	Arab Zebu	47	Nomadic	Nomadic	Sick	0	Negative	T. vivax	1	PositvePCR	Positive	Negative	Negative	Negative	Negative	Negative	Negative	Negative	Negative	Negative	Negative	Negative	Negative	Negative	Negative	Negative	Negative
311	January	Maro	Aldjazira2nd-visit	75	313	Female	More than 5 years	Arab Zebu	39	Nomadic	Nomadic	Sick	T. congolense	Positive	T. congolense	1	PositvePCR	Negative	Negative	Negative	Negative	Negative	Positive	Negative	Negative	Negative	Negative	Negative	Negative	Negative	Negative	Negative	Negative	Negative
312	January	Maro	Aldjazira2nd-visit	75	314	Female	More than 5 years	Arab Zebu	35	Nomadic	Nomadic	Sick	0	Negative	T. vivax	1	PositvePCR	Positive	Negative	Negative	Negative	Negative	Negative	Negative	Negative	Negative	Negative	Negative	Negative	Negative	Negative	Negative	Negative	Negative
313	January	Maro	Aldjazira2nd-visit	75	315	Male	Between 2.5 and 5 years	Arab Zebu	41	Nomadic	Nomadic	Sick	0	Negative	Negative	0	NegativePCR	Negative	Negative	Negative	Negative	Negative	Negative	Negative	Negative	Negative	Negative	Negative	Negative	Negative	Negative	Negative	Negative	Negative
314	January	Maro	Aldjazira2nd-visit	75	316	Male	More than 5 years	Arab Zebu	37	Nomadic	Nomadic	Sick	0	Negative	Negative	0	NegativePCR	Negative	Negative	Negative	Negative	Negative	Negative	Negative	Negative	Negative	Negative	Negative	Negative	Negative	Negative	Negative	Negative	Negative
315	January	Maro	Aldjazira2nd-visit	75	317	Female	Between 2.5 and 5 years	Arab Zebu	45	Nomadic	Nomadic	Sick	0	Negative	T. theileri	2	PositvePCR	Negative	Negative	Negative	Positive	Negative	Negative	Negative	Negative	Negative	Negative	Negative	Negative	Negative	Negative	Negative	Negative	Negative
316	January	Maro	Aldjazira2nd-visit	75	318	Female	Between 2.5 and 5 years	Arab Zebu	46	Nomadic	Nomadic	Sick	0	Negative	T. vivax	1	PositvePCR	Positive	Negative	Negative	Negative	Negative	Negative	Negative	Negative	Negative	Negative	Negative	Negative	Negative	Negative	Negative	Negative	Negative
317	January	Maro	Aldjazira2nd-visit	75	319	Female	More than 5 years	Arab Zebu	50	Nomadic	Nomadic	Sick	T. congolense	Positive	Negative	0	NegativePCR	Negative	Negative	Negative	Negative	Negative	Negative	Negative	Negative	Negative	Negative	Negative	Negative	Negative	Negative	Negative	Negative	Negative
318	January	Maro	Aldjazira2nd-visit	75	320	Female	Between 2.5 and 5 years	Arab Zebu	38	Nomadic	Nomadic	Sick	0	Negative	T. vivax	1	PositvePCR	Positive	Negative	Negative	Negative	Negative	Negative	Negative	Negative	Negative	Negative	Negative	Negative	Negative	Negative	Negative	Negative	Negative
319	January	Maro	Aldjazira2nd-visit	75	321	Male	Less than 2.5 years	Arab Zebu	39	Nomadic	Nomadic	Sick	0	Negative	Negative	0	NegativePCR	Negative	Negative	Negative	Negative	Negative	Negative	Negative	Negative	Negative	Negative	Negative	Negative	Negative	Negative	Negative	Negative	Negative
320	January	Maro	Aldjazira2nd-visit	75	322	Female	More than 5 years	Arab Zebu	38	Nomadic	Nomadic	Sick	0	Negative	Negative	0	NegativePCR	Negative	Negative	Negative	Negative	Negative	Negative	Negative	Negative	Negative	Negative	Negative	Negative	Negative	Negative	Negative	Negative	Negative
321	January	Maro	Aldjazira2nd-visit	76	323	Female	Between 2.5 and 5 years	Arab Zebu	35	Nomadic	Nomadic	Sick	T. congolense	Positive	T. congolense	1	PositvePCR	Negative	Negative	Negative	Negative	Negative	Positive	Negative	Negative	Negative	Negative	Negative	Negative	Negative	Negative	Negative	Negative	Negative
322	January	Maro	Aldjazira2nd-visit	76	324	Female	More than 5 years	Arab Zebu	34	Nomadic	Nomadic	Sick	0	Negative	Negative	0	NegativePCR	Negative	Negative	Negative	Negative	Negative	Negative	Negative	Negative	Negative	Negative	Negative	Negative	Negative	Negative	Negative	Negative	Negative
323	January	Maro	Aldjazira2nd-visit	76	325	Female	More than 5 years	Arab Zebu	39	Nomadic	Nomadic	Sick	0	Negative	Negative	0	NegativePCR	Negative	Negative	Negative	Negative	Negative	Negative	Negative	Negative	Negative	Negative	Negative	Negative	Negative	Negative	Negative	Negative	Negative
324	January	Maro	Aldjazira2nd-visit	76	326	Female	More than 5 years	Arab Zebu	40	Nomadic	Nomadic	Sick	0	Negative	Negative	0	NegativePCR	Negative	Negative	Negative	Negative	Negative	Negative	Negative	Negative	Negative	Negative	Negative	Negative	Negative	Negative	Negative	Negative	Negative
325	January	Maro	Aldjazira2nd-visit	76	327	Female	More than 5 years	Arab Zebu	41	Nomadic	Nomadic	Sick	0	Negative	Negative	0	NegativePCR	Negative	Negative	Negative	Negative	Negative	Negative	Negative	Negative	Negative	Negative	Negative	Negative	Negative	Negative	Negative	Negative	Negative
326	January	Maro	Aldjazira2nd-visit	76	328	Female	More than 5 years	Arab Zebu	37	Nomadic	Nomadic	Sick	0	Negative	Negative	0	NegativePCR	Negative	Negative	Negative	Negative	Negative	Negative	Negative	Negative	Negative	Negative	Negative	Negative	Negative	Negative	Negative	Negative	Negative
327	January	Maro	Aldjazira2nd-visit	76	329	Female	More than 5 years	Arab Zebu	37	Nomadic	Nomadic	Sick	0	Negative	Negative	0	NegativePCR	Negative	Negative	Negative	Negative	Negative	Negative	Negative	Negative	Negative	Negative	Negative	Negative	Negative	Negative	Negative	Negative	Negative
328	January	Maro	Aldjazira2nd-visit	76	330	Female	More than 5 years	Arab Zebu	38	Nomadic	Nomadic	Sick	0	Negative	Negative	0	NegativePCR	Negative	Negative	Negative	Negative	Negative	Negative	Negative	Negative	Negative	Negative	Negative	Negative	Negative	Negative	Negative	Negative	Negative
329	January	Maro	Aldjazira2nd-visit	76	331	Female	More than 5 years	Arab Zebu	44	Nomadic	Nomadic	Sick	0	Negative	T. theileri	2	PositvePCR	Negative	Negative	Negative	Positive	Negative	Negative	Negative	Negative	Negative	Negative	Negative	Negative	Negative	Negative	Negative	Negative	Negative
330	January	Maro	Aldjazira2nd-visit	76	332	Female	Between 2.5 and 5 years	Arab Zebu	49	Nomadic	Nomadic	Sick	0	Negative	Negative	0	NegativePCR	Negative	Negative	Negative	Negative	Negative	Negative	Negative	Negative	Negative	Negative	Negative	Negative	Negative	Negative	Negative	Negative	Negative
331	January	Maro	Ngonkora1st-visit	77	333	Female	More than 5 years	Arab Zebu	36	Nomadic	Nomadic	Sick	0	Negative	T. congolense	1	PositvePCR	Negative	Negative	Negative	Negative	Negative	Positive	Negative	Negative	Negative	Negative	Negative	Negative	Negative	Negative	Negative	Negative	Negative
332	January	Maro	Ngonkora1st-visit	77	334	Male	Between 2.5 and 5 years	Arab Zebu	31	Nomadic	Nomadic	Sick	0	Negative	Negative	0	NegativePCR	Negative	Negative	Negative	Negative	Negative	Negative	Negative	Negative	Negative	Negative	Negative	Negative	Negative	Negative	Negative	Negative	Negative
333	January	Maro	Ngonkora1st-visit	77	335	Female	Between 2.5 and 5 years	Arab Zebu	40	Nomadic	Nomadic	Sick	0	Negative	T. theileri	2	PositvePCR	Negative	Negative	Negative	Positive	Negative	Negative	Negative	Negative	Negative	Negative	Negative	Negative	Negative	Negative	Negative	Negative	Negative
334	January	Maro	Ngonkora1st-visit	77	336	Female	More than 5 years	Arab Zebu	34	Nomadic	Nomadic	Sick	T. congolense	Positive	T. congolense	1	PositvePCR	Negative	Negative	Negative	Negative	Negative	Positive	Negative	Negative	Negative	Negative	Negative	Negative	Negative	Negative	Negative	Negative	Negative
335	January	Maro	Ngonkora1st-visit	77	337	Female	More than 5 years	Arab Zebu	42	Nomadic	Nomadic	Sick	0	Negative	Negative	0	NegativePCR	Negative	Negative	Negative	Negative	Negative	Negative	Negative	Negative	Negative	Negative	Negative	Negative	Negative	Negative	Negative	Negative	Negative
336	January	Maro	Ngonkora1st-visit	77	338	Female	Between 2.5 and 5 years	Arab Zebu	31	Nomadic	Nomadic	Sick	NotSeq	Positive	T. congolense/T. brucei ssp.	1	PositvePCR	Negative	Negative	Negative	Negative	Positive	Positive	Negative	Negative	Negative	Negative	Negative	Negative	Negative	Negative	Positive	Negative	Negative
337	January	Maro	Ngonkora1st-visit	77	339	Male	Between 2.5 and 5 years	Arab Zebu	41	Nomadic	Nomadic	Sick	0	Negative	Negative	0	NegativePCR	Negative	Negative	Negative	Negative	Negative	Negative	Negative	Negative	Negative	Negative	Negative	Negative	Negative	Negative	Negative	Negative	Negative
338	January	Maro	Ngonkora1st-visit	77	340	Male	Less than 2.5 years	Arab Zebu	38	Nomadic	Nomadic	Sick	0	Negative	T. congolense	1	PositvePCR	Negative	Negative	Negative	Negative	Negative	Positive	Negative	Negative	Negative	Negative	Negative	Negative	Negative	Negative	Negative	Negative	Negative
339	January	Maro	Ngonkora1st-visit	77	341	Male	Between 2.5 and 5 years	Arab Zebu	44	Nomadic	Nomadic	Apparently healthy	0	Negative	Negative	0	NegativePCR	Negative	Negative	Negative	Negative	Negative	Negative	Negative	Negative	Negative	Negative	Negative	Negative	Negative	Negative	Negative	Negative	Negative
340	January	Maro	Ngonkora1st-visit	77	342	Male	Less than 2.5 years	Arab Zebu	38	Nomadic	Nomadic	Sick	0	Negative	T. congolense	1	PositvePCR	Negative	Negative	Negative	Negative	Negative	Positive	Negative	Negative	Negative	Negative	Negative	Negative	Negative	Negative	Negative	Negative	Negative
341	January	Maro	Ngonkora1st-visit	77	343	Male	Less than 2.5 years	Arab Zebu	34	Nomadic	Nomadic	Sick	0	Negative	Negative	0	NegativePCR	Negative	Negative	Negative	Negative	Negative	Negative	Negative	Negative	Negative	Negative	Negative	Negative	Negative	Negative	Negative	Negative	Negative
342	January	Maro	Ngonkora1st-visit	77	344	Female	More than 5 years	Arab Zebu	41	Nomadic	Nomadic	Sick	0	Negative	T. grayi	2	PositvePCR	Negative	Negative	Positive	Negative	Negative	Negative	Negative	Negative	Negative	Negative	Negative	Negative	Negative	Negative	Negative	Negative	Negative
343	January	Maro	Ngonkora1st-visit	77	345	Female	More than 5 years	Arab Zebu	47	Nomadic	Nomadic	Apparently healthy	0	Negative	T. grayi	2	PositvePCR	Negative	Negative	Positive	Negative	Negative	Negative	Negative	Negative	Negative	Negative	Negative	Negative	Negative	Negative	Negative	Negative	Negative
344	January	Maro	Ngonkora1st-visit	77	346	Female	Between 2.5 and 5 years	Arab Zebu	43	Nomadic	Nomadic	Sick	0	Negative	Negative	0	NegativePCR	Negative	Negative	Negative	Negative	Negative	Negative	Negative	Negative	Negative	Negative	Negative	Negative	Negative	Negative	Negative	Negative	Negative
345	January	Maro	Ngonkora1st-visit	77	347	Male	Less than 2.5 years	Arab Zebu	45	Nomadic	Nomadic	Apparently healthy	0	Negative	T. theileri	2	PositvePCR	Negative	Negative	Negative	Positive	Negative	Negative	Negative	Negative	Negative	Negative	Negative	Negative	Negative	Negative	Negative	Negative	Negative
346	January	Maro	Ngonkora1st-visit	77	348	Female	More than 5 years	Arab Zebu	46	Nomadic	Nomadic	Apparently healthy	0	Negative	T. vivax	1	PositvePCR	Positive	Negative	Negative	Negative	Negative	Negative	Negative	Negative	Negative	Negative	Negative	Negative	Negative	Negative	Negative	Negative	Negative
347	January	Maro	Ngonkora1st-visit	77	349	Female	More than 5 years	Arab Zebu	35	Nomadic	Nomadic	Apparently healthy	0	Negative	T. vivax	1	PositvePCR	Positive	Negative	Negative	Negative	Negative	Negative	Negative	Negative	Negative	Negative	Negative	Negative	Negative	Negative	Negative	Negative	Negative
348	January	Maro	Ngonkora1st-visit	77	350	Male	Between 2.5 and 5 years	Arab Zebu	44	Nomadic	Nomadic	Sick	0	Negative	T. vivax	1	PositvePCR	Positive	Negative	Negative	Negative	Negative	Negative	Negative	Negative	Negative	Negative	Negative	Negative	Negative	Negative	Negative	Negative	Negative
349	January	Maro	Ngonkora1st-visit	77	351	Female	More than 5 years	Arab Zebu	41	Nomadic	Nomadic	Apparently healthy	0	Negative	Negative	0	NegativePCR	Negative	Negative	Negative	Negative	Negative	Negative	Negative	Negative	Negative	Negative	Negative	Negative	Negative	Negative	Negative	Negative	Negative
350	January	Maro	Ngonkora1st-visit	77	352	Male	Between 2.5 and 5 years	Arab Zebu	30	Nomadic	Nomadic	Apparently healthy	0	Negative	T. vivax	1	PositvePCR	Positive	Negative	Negative	Negative	Negative	Negative	Negative	Negative	Negative	Negative	Negative	Negative	Negative	Negative	Negative	Negative	Negative
351	January	Maro	Ngonkora1st-visit	77	353	Male	Between 2.5 and 5 years	Arab Zebu	32	Nomadic	Nomadic	Sick	T. congolense	Positive	T. congolense	1	PositvePCR	Negative	Negative	Negative	Negative	Negative	Positive	Negative	Negative	Negative	Negative	Negative	Negative	Negative	Negative	Negative	Negative	Negative
352	January	Maro	Ngonkora1st-visit	77	354	Female	Between 2.5 and 5 years	Arab Zebu	46	Nomadic	Nomadic	Apparently healthy	0	Negative	Negative	0	NegativePCR	Negative	Negative	Negative	Negative	Negative	Negative	Negative	Negative	Negative	Negative	Negative	Negative	Negative	Negative	Negative	Negative	Negative
353	January	Maro	Ngonkora1st-visit	77	355	Male	Less than 2.5 years	Arab Zebu	48	Nomadic	Nomadic	Sick	0	Negative	Negative	0	NegativePCR	Negative	Negative	Negative	Negative	Negative	Negative	Negative	Negative	Negative	Negative	Negative	Negative	Negative	Negative	Negative	Negative	Negative
354	January	Maro	Ngonkora1st-visit	77	356	Male	Between 2.5 and 5 years	Arab Zebu	46	Nomadic	Nomadic	Apparently healthy	0	Negative	Negative	0	NegativePCR	Negative	Negative	Negative	Negative	Negative	Negative	Negative	Negative	Negative	Negative	Negative	Negative	Negative	Negative	Negative	Negative	Negative
355	January	Maro	Ngonkora1st-visit	77	357	Male	Between 2.5 and 5 years	Arab Zebu	41	Nomadic	Nomadic	Apparently healthy	0	Negative	Negative	0	NegativePCR	Negative	Negative	Negative	Negative	Negative	Negative	Negative	Negative	Negative	Negative	Negative	Negative	Negative	Negative	Negative	Negative	Negative
356	January	Maro	Ngonkora1st-visit	77	358	Female	Less than 2.5 years	Arab Zebu	38	Nomadic	Nomadic	Apparently healthy	0	Negative	Negative	0	NegativePCR	Negative	Negative	Negative	Negative	Negative	Negative	Negative	Negative	Negative	Negative	Negative	Negative	Negative	Negative	Negative	Negative	Negative
357	January	Maro	Ngonkora1st-visit	77	359	Female	Between 2.5 and 5 years	Arab Zebu	41	Nomadic	Nomadic	Apparently healthy	0	Negative	T. godfreyi	2	PositvePCR	Negative	Positive	Negative	Negative	Negative	Negative	Negative	Negative	Negative	Negative	Negative	Negative	Negative	Negative	Negative	Negative	Negative
358	January	Maro	Ngonkora1st-visit	77	360	Male	Less than 2.5 years	Arab Zebu	44	Nomadic	Nomadic	Apparently healthy	0	Negative	Negative	0	NegativePCR	Negative	Negative	Negative	Negative	Negative	Negative	Negative	Negative	Negative	Negative	Negative	Negative	Negative	Negative	Negative	Negative	Negative
359	January	Maro	Ngonkora1st-visit	77	361	Male	Less than 2.5 years	Arab Zebu	42	Nomadic	Nomadic	Apparently healthy	0	Negative	Negative	0	NegativePCR	Negative	Negative	Negative	Negative	Negative	Negative	Negative	Negative	Negative	Negative	Negative	Negative	Negative	Negative	Negative	Negative	Negative
360	January	Maro	Ngonkora1st-visit	77	362	Female	More than 5 years	Arab Zebu	39	Nomadic	Nomadic	Apparently healthy	0	Negative	Negative	0	NegativePCR	Negative	Negative	Negative	Negative	Negative	Negative	Negative	Negative	Negative	Negative	Negative	Negative	Negative	Negative	Negative	Negative	Negative
361	January	Maro	Ngonkora1st-visit	77	363	Female	More than 5 years	Arab Zebu	42	Nomadic	Nomadic	Apparently healthy	0	Negative	Negative	0	NegativePCR	Negative	Negative	Negative	Negative	Negative	Negative	Negative	Negative	Negative	Negative	Negative	Negative	Negative	Negative	Negative	Negative	Negative
362	January	Maro	Ngonkora1st-visit	77	364	Female	Between 2.5 and 5 years	Arab Zebu	43	Nomadic	Nomadic	Apparently healthy	0	Negative	Negative	0	NegativePCR	Negative	Negative	Negative	Negative	Negative	Negative	Negative	Negative	Negative	Negative	Negative	Negative	Negative	Negative	Negative	Negative	Negative
363	January	Maro	Ngonkora1st-visit	77	365	Male	Between 2.5 and 5 years	Arab Zebu	29	Nomadic	Nomadic	Apparently healthy	T. congolense	Positive	T. congolense	1	PositvePCR	Negative	Negative	Negative	Negative	Negative	Positive	Negative	Negative	Negative	Negative	Negative	Negative	Negative	Negative	Negative	Negative	Negative
364	January	Maro	Ngonkora1st-visit	77	366	Male	Less than 2.5 years	Arab Zebu	38	Nomadic	Nomadic	Apparently healthy	0	Negative	T. theileri	2	PositvePCR	Negative	Negative	Negative	Positive	Negative	Negative	Negative	Negative	Negative	Negative	Negative	Negative	Negative	Negative	Negative	Negative	Negative
365	January	Maro	Ngonkora1st-visit	77	367	Female	Between 2.5 and 5 years	Arab Zebu	51	Nomadic	Nomadic	Sick	0	Negative	Negative	0	NegativePCR	Negative	Negative	Negative	Negative	Negative	Negative	Negative	Negative	Negative	Negative	Negative	Negative	Negative	Negative	Negative	Negative	Negative
366	January	Maro	Ngonkora1st-visit	77	368	Female	Between 2.5 and 5 years	Arab Zebu	49	Nomadic	Nomadic	Apparently healthy	0	Negative	Negative	0	NegativePCR	Negative	Negative	Negative	Negative	Negative	Negative	Negative	Negative	Negative	Negative	Negative	Negative	Negative	Negative	Negative	Negative	Negative
367	January	Maro	Ngonkora1st-visit	77	369	Female	More than 5 years	Arab Zebu	41	Nomadic	Nomadic	Sick	0	Negative	T. vivax	1	PositvePCR	Positive	Negative	Negative	Negative	Negative	Negative	Negative	Negative	Negative	Negative	Negative	Negative	Negative	Negative	Negative	Negative	Negative
368	January	Maro	Ngonkora1st-visit	77	370	Female	More than 5 years	Arab Zebu	41	Nomadic	Nomadic	Apparently healthy	0	Negative	Negative	0	NegativePCR	Negative	Negative	Negative	Negative	Negative	Negative	Negative	Negative	Negative	Negative	Negative	Negative	Negative	Negative	Negative	Negative	Negative
369	January	Maro	Ngonkora1st-visit	77	371	Female	More than 5 years	Arab Zebu	35	Nomadic	Nomadic	Apparently healthy	0	Negative	T. congolense/T. grayi	1	PositvePCR	Negative	Negative	Positive	Negative	Negative	Positive	Negative	Negative	Negative	Negative	Negative	Negative	Positive	Negative	Negative	Negative	Negative
370	January	Maro	Ngonkora1st-visit	77	372	Female	More than 5 years	Arab Zebu	44	Nomadic	Nomadic	Apparently healthy	0	Negative	Negative	0	NegativePCR	Negative	Negative	Negative	Negative	Negative	Negative	Negative	Negative	Negative	Negative	Negative	Negative	Negative	Negative	Negative	Negative	Negative
371	January	Maro	Ngonkora1st-visit	77	373	Female	Between 2.5 and 5 years	Arab Zebu	52	Nomadic	Nomadic	Apparently healthy	0	Negative	Negative	0	NegativePCR	Negative	Negative	Negative	Negative	Negative	Negative	Negative	Negative	Negative	Negative	Negative	Negative	Negative	Negative	Negative	Negative	Negative
372	January	Maro	Ngonkora1st-visit	77	374	Male	Less than 2.5 years	Arab Zebu	45	Nomadic	Nomadic	Apparently healthy	0	Negative	Negative	0	NegativePCR	Negative	Negative	Negative	Negative	Negative	Negative	Negative	Negative	Negative	Negative	Negative	Negative	Negative	Negative	Negative	Negative	Negative
373	January	Maro	Ngonkora1st-visit	77	375	Female	Between 2.5 and 5 years	Arab Zebu	36	Nomadic	Nomadic	Apparently healthy	0	Negative	T. congolense	1	PositvePCR	Negative	Negative	Negative	Negative	Negative	Positive	Negative	Negative	Negative	Negative	Negative	Negative	Negative	Negative	Negative	Negative	Negative
374	January	Maro	Ngonkora1st-visit	77	376	Female	Less than 2.5 years	Arab Zebu	46	Nomadic	Nomadic	Apparently healthy	0	Negative	Negative	0	NegativePCR	Negative	Negative	Negative	Negative	Negative	Negative	Negative	Negative	Negative	Negative	Negative	Negative	Negative	Negative	Negative	Negative	Negative
375	January	Maro	Ngonkora1st-visit	77	377	Female	Between 2.5 and 5 years	Arab Zebu	32	Nomadic	Nomadic	Apparently healthy	0	Negative	Negative	0	NegativePCR	Negative	Negative	Negative	Negative	Negative	Negative	Negative	Negative	Negative	Negative	Negative	Negative	Negative	Negative	Negative	Negative	Negative
376	January	Maro	Ngonkora1st-visit	77	378	Male	Between 2.5 and 5 years	Arab Zebu	51	Nomadic	Nomadic	Apparently healthy	0	Negative	Negative	0	NegativePCR	Negative	Negative	Negative	Negative	Negative	Negative	Negative	Negative	Negative	Negative	Negative	Negative	Negative	Negative	Negative	Negative	Negative
377	January	Maro	Ngonkora1st-visit	77	379	Female	More than 5 years	Arab Zebu	48	Nomadic	Nomadic	Apparently healthy	0	Negative	Negative	0	NegativePCR	Negative	Negative	Negative	Negative	Negative	Negative	Negative	Negative	Negative	Negative	Negative	Negative	Negative	Negative	Negative	Negative	Negative
378	January	Maro	Ngonkora1st-visit	77	380	Male	Between 2.5 and 5 years	Arab Zebu	40	Nomadic	Nomadic	Apparently healthy	0	Negative	Negative	0	NegativePCR	Negative	Negative	Negative	Negative	Negative	Negative	Negative	Negative	Negative	Negative	Negative	Negative	Negative	Negative	Negative	Negative	Negative
379	January	Maro	Ngonkora1st-visit	77	381	Female	Between 2.5 and 5 years	Arab Zebu	33	Nomadic	Nomadic	Apparently healthy	0	Negative	Negative	0	NegativePCR	Negative	Negative	Negative	Negative	Negative	Negative	Negative	Negative	Negative	Negative	Negative	Negative	Negative	Negative	Negative	Negative	Negative
380	January	Maro	Ngonkora1st-visit	77	382	Female	More than 5 years	Arab Zebu	36	Nomadic	Nomadic	Apparently healthy	0	Negative	Negative	0	NegativePCR	Negative	Negative	Negative	Negative	Negative	Negative	Negative	Negative	Negative	Negative	Negative	Negative	Negative	Negative	Negative	Negative	Negative
381	January	Maro	Ngonkora1st-visit	77	383	Male	More than 5 years	Arab Zebu	36	Nomadic	Nomadic	Apparently healthy	T. congolense	Positive	T. congolense/T. brucei ssp.	1	PositvePCR	Negative	Negative	Negative	Negative	Positive	Positive	Negative	Negative	Negative	Negative	Negative	Negative	Negative	Negative	Positive	Negative	Negative
382	January	Maro	Ngonkora1st-visit	78	384	Male	Between 2.5 and 5 years	Arab Zebu	48	Nomadic	Nomadic	Sick	T. theileri	Positive	Negative	0	NegativePCR	Negative	Negative	Negative	Negative	Negative	Negative	Negative	Negative	Negative	Negative	Negative	Negative	Negative	Negative	Negative	Negative	Negative
383	January	Maro	Ngonkora1st-visit	78	385	Female	More than 5 years	Arab Zebu	44	Nomadic	Nomadic	Sick	0	Negative	Negative	0	NegativePCR	Negative	Negative	Negative	Negative	Negative	Negative	Negative	Negative	Negative	Negative	Negative	Negative	Negative	Negative	Negative	Negative	Negative
384	January	Maro	Ngonkora1st-visit	78	386	Male	Between 2.5 and 5 years	Arab Zebu	35	Nomadic	Nomadic	Sick	0	Negative	Negative	0	NegativePCR	Negative	Negative	Negative	Negative	Negative	Negative	Negative	Negative	Negative	Negative	Negative	Negative	Negative	Negative	Negative	Negative	Negative
385	January	Maro	Ngonkora1st-visit	77	387	Male	More than 5 years	Arab Zebu	44	Nomadic	Nomadic	Sick	0	Negative	Negative	0	NegativePCR	Negative	Negative	Negative	Negative	Negative	Negative	Negative	Negative	Negative	Negative	Negative	Negative	Negative	Negative	Negative	Negative	Negative
386	January	Maro	Ngonkora1st-visit	77	388	Male	More than 5 years	Arab Zebu	33	Nomadic	Nomadic	Sick	T. theileri	Positive	Negative	0	NegativePCR	Negative	Negative	Negative	Negative	Negative	Negative	Negative	Negative	Negative	Negative	Negative	Negative	Negative	Negative	Negative	Negative	Negative
387	March	Maro	Ngonkora2nd-visit	79	389	Female	More than 5 years	Arab Zebu	33	Nomadic	Nomadic	Sick	0	Negative	T. theileri	2	PositvePCR	Negative	Negative	Negative	Positive	Negative	Negative	Negative	Negative	Negative	Negative	Negative	Negative	Negative	Negative	Negative	Negative	Negative
388	March	Maro	Ngonkora2nd-visit	79	390	Female	More than 5 years	Arab Zebu	35	Nomadic	Nomadic	Sick	0	Negative	T. theileri/T. vivax	1	PositvePCR	Positive	Negative	Negative	Positive	Negative	Negative	Negative	Negative	Negative	Positive	Negative	Negative	Negative	Negative	Negative	Negative	Negative
389	March	Maro	Ngonkora2nd-visit	79	391	Female	Between 2.5 and 5 years	Arab Zebu	41	Nomadic	Nomadic	Sick	0	Negative	T. vivax	1	PositvePCR	Positive	Negative	Negative	Negative	Negative	Negative	Negative	Negative	Negative	Negative	Negative	Negative	Negative	Negative	Negative	Negative	Negative
390	March	Maro	Ngonkora2nd-visit	79	392	Male	Between 2.5 and 5 years	Arab Zebu	44	Nomadic	Nomadic	Sick	0	Negative	T. theileri	2	PositvePCR	Negative	Negative	Negative	Positive	Negative	Negative	Negative	Negative	Negative	Negative	Negative	Negative	Negative	Negative	Negative	Negative	Negative
391	March	Maro	Ngonkora2nd-visit	79	393	Female	More than 5 years	Arab Zebu	48	Nomadic	Nomadic	Sick	T. congolense	Positive	T. congolense/T. brucei ssp.	1	PositvePCR	Negative	Negative	Negative	Negative	Positive	Positive	Negative	Negative	Negative	Negative	Negative	Negative	Negative	Negative	Positive	Negative	Negative
392	March	Maro	Ngonkora2nd-visit	79	394	Female	Less than 2.5 years	Arab Zebu	44	Nomadic	Nomadic	Sick	T. theileri	Positive	T. congolense/T. theileri	1	PositvePCR	Negative	Negative	Negative	Positive	Negative	Positive	Negative	Negative	Negative	Negative	Negative	Negative	Negative	Positive	Negative	Negative	Negative
393	March	Maro	Ngonkora2nd-visit	79	395	Male	Less than 2.5 years	Arab Zebu	38	Nomadic	Nomadic	Sick	T. theileri	Positive	T. theileri/T. vivax	1	PositvePCR	Positive	Negative	Negative	Positive	Negative	Negative	Negative	Negative	Negative	Positive	Negative	Negative	Negative	Negative	Negative	Negative	Negative
394	March	Maro	Ngonkora2nd-visit	79	396	Female	Between 2.5 and 5 years	Arab Zebu	42	Nomadic	Nomadic	Sick	T. theileri	Positive	T. congolense/T. theileri	1	PositvePCR	Negative	Negative	Negative	Positive	Negative	Positive	Negative	Negative	Negative	Negative	Negative	Negative	Negative	Positive	Negative	Negative	Negative
395	March	Maro	Ngonkora2nd-visit	79	397	Female	Between 2.5 and 5 years	Arab Zebu	34	Nomadic	Nomadic	Sick	0	Negative	T. vivax	1	PositvePCR	Positive	Negative	Negative	Negative	Negative	Negative	Negative	Negative	Negative	Negative	Negative	Negative	Negative	Negative	Negative	Negative	Negative
396	March	Maro	Ngonkora2nd-visit	79	398	Male	Between 2.5 and 5 years	Arab Zebu	39	Nomadic	Nomadic	Sick	0	Negative	T. vivax	1	PositvePCR	Positive	Negative	Negative	Negative	Negative	Negative	Negative	Negative	Negative	Negative	Negative	Negative	Negative	Negative	Negative	Negative	Negative
397	March	Maro	Ngonkora2nd-visit	79	399	Female	More than 5 years	Arab Zebu	48	Nomadic	Nomadic	Sick	0	Negative	T. theileri	2	PositvePCR	Negative	Negative	Negative	Positive	Negative	Negative	Negative	Negative	Negative	Negative	Negative	Negative	Negative	Negative	Negative	Negative	Negative
398	March	Maro	Ngonkora2nd-visit	79	400	Female	More than 5 years	Arab Zebu	33	Nomadic	Nomadic	Sick	0	Negative	T. vivax	1	PositvePCR	Positive	Negative	Negative	Negative	Negative	Negative	Negative	Negative	Negative	Negative	Negative	Negative	Negative	Negative	Negative	Negative	Negative
399	March	Maro	Ngonkora2nd-visit	79	401	Female	More than 5 years	Arab Zebu	40	Nomadic	Nomadic	Sick	0	Negative	T. theileri	2	PositvePCR	Negative	Negative	Negative	Positive	Negative	Negative	Negative	Negative	Negative	Negative	Negative	Negative	Negative	Negative	Negative	Negative	Negative
400	March	Maro	Ngonkora2nd-visit	79	402	Male	Less than 2.5 years	Arab Zebu	25	Nomadic	Nomadic	Sick	0	Negative	T. grayi	2	PositvePCR	Negative	Negative	Positive	Negative	Negative	Negative	Negative	Negative	Negative	Negative	Negative	Negative	Negative	Negative	Negative	Negative	Negative
401	March	Maro	Ngonkora2nd-visit	79	403	Female	More than 5 years	Arab Zebu	30	Nomadic	Nomadic	Sick	0	Negative	T. vivax	1	PositvePCR	Positive	Negative	Negative	Negative	Negative	Negative	Negative	Negative	Negative	Negative	Negative	Negative	Negative	Negative	Negative	Negative	Negative
402	March	Maro	Ngonkora2nd-visit	79	404	Male	Less than 2.5 years	Arab Zebu	41	Nomadic	Nomadic	Sick	T. theileri	Positive	T. theileri	2	PositvePCR	Negative	Negative	Negative	Positive	Negative	Negative	Negative	Negative	Negative	Negative	Negative	Negative	Negative	Negative	Negative	Negative	Negative
403	March	Maro	Ngonkora2nd-visit	79	405	Male	Between 2.5 and 5 years	Arab Zebu	37	Nomadic	Nomadic	Sick	0	Negative	Negative	0	NegativePCR	Negative	Negative	Negative	Negative	Negative	Negative	Negative	Negative	Negative	Negative	Negative	Negative	Negative	Negative	Negative	Negative	Negative
404	March	Maro	Ngonkora2nd-visit	79	406	Female	Less than 2.5 years	Arab Zebu	47	Nomadic	Nomadic	Sick	0	Negative	Negative	0	NegativePCR	Negative	Negative	Negative	Negative	Negative	Negative	Negative	Negative	Negative	Negative	Negative	Negative	Negative	Negative	Negative	Negative	Negative
405	March	Maro	Ngonkora2nd-visit	79	407	Male	Between 2.5 and 5 years	Arab Zebu	38	Nomadic	Nomadic	Sick	T. theileri	Positive	T. grayi	2	PositvePCR	Negative	Negative	Positive	Negative	Negative	Negative	Negative	Negative	Negative	Negative	Negative	Negative	Negative	Negative	Negative	Negative	Negative
406	March	Maro	Ngonkora2nd-visit	79	408	Female	Between 2.5 and 5 years	Arab Zebu	38	Nomadic	Nomadic	Sick	0	Negative	Negative	0	NegativePCR	Negative	Negative	Negative	Negative	Negative	Negative	Negative	Negative	Negative	Negative	Negative	Negative	Negative	Negative	Negative	Negative	Negative
407	March	Maro	Ngonkora2nd-visit	79	409	Male	Less than 2.5 years	Arab Zebu	39	Nomadic	Nomadic	Sick	0	Negative	T. theileri	2	PositvePCR	Negative	Negative	Negative	Positive	Negative	Negative	Negative	Negative	Negative	Negative	Negative	Negative	Negative	Negative	Negative	Negative	Negative
408	March	Maro	Ngonkora2nd-visit	79	410	Female	Between 2.5 and 5 years	Arab Zebu	43	Nomadic	Nomadic	Sick	0	Negative	T. vivax	1	PositvePCR	Positive	Negative	Negative	Negative	Negative	Negative	Negative	Negative	Negative	Negative	Negative	Negative	Negative	Negative	Negative	Negative	Negative
409	June	Mandoul	Bembaitada	81	411	Male	More than 5 years	Arab Zebu		Sedentary	Sedentary	Apparently healthy	T. theileri	Positive	T. theileri	2	PositvePCR	Negative	Negative	Negative	Positive	Negative	Negative	Negative	Negative	Negative	Negative	Negative	Negative	Negative	Negative	Negative	Negative	Negative
410	June	Mandoul	Bembaitada	81	412	Male	More than 5 years	Arab Zebu		Sedentary	Sedentary	Apparently healthy	T. theileri	Positive	T. theileri	2	PositvePCR	Negative	Negative	Negative	Positive	Negative	Negative	Negative	Negative	Negative	Negative	Negative	Negative	Negative	Negative	Negative	Negative	Negative
411	June	Mandoul	Bembaitada	81	413	Female	Between 2.5 and 5 years	Arab Zebu		Sedentary	Sedentary	Apparently healthy	T. theileri	Positive	T. theileri	2	PositvePCR	Negative	Negative	Negative	Positive	Negative	Negative	Negative	Negative	Negative	Negative	Negative	Negative	Negative	Negative	Negative	Negative	Negative
412	June	Mandoul	Bembaitada	81	414	Male	Between 2.5 and 5 years	Arab Zebu		Sedentary	Sedentary	Apparently healthy	T. theileri	Positive	T. theileri	2	PositvePCR	Negative	Negative	Negative	Positive	Negative	Negative	Negative	Negative	Negative	Negative	Negative	Negative	Negative	Negative	Negative	Negative	Negative
413	June	Mandoul	Bembaitada	81	415	Female	Between 2.5 and 5 years	Arab Zebu		Sedentary	Sedentary	Apparently healthy	T. theileri	Positive	T. theileri	2	PositvePCR	Negative	Negative	Negative	Positive	Negative	Negative	Negative	Negative	Negative	Negative	Negative	Negative	Negative	Negative	Negative	Negative	Negative
414	June	Mandoul	Bembaitada	81	416	Female	Between 2.5 and 5 years	Arab Zebu		Sedentary	Sedentary	Apparently healthy	T. theileri	Positive	T. theileri	2	PositvePCR	Negative	Negative	Negative	Positive	Negative	Negative	Negative	Negative	Negative	Negative	Negative	Negative	Negative	Negative	Negative	Negative	Negative
415	June	Mandoul	Bembaitada	83	417	Female	Between 2.5 and 5 years	Arab Zebu		Sedentary	Sedentary	Apparently healthy	T. theileri	Positive	T. theileri	2	PositvePCR	Negative	Negative	Negative	Positive	Negative	Negative	Negative	Negative	Negative	Negative	Negative	Negative	Negative	Negative	Negative	Negative	Negative
416	June	Mandoul	Bembaitada	82	418	Female	More than 5 years	Arab Zebu		Sedentary	Sedentary	Apparently healthy	T. theileri	Positive	T. theileri	2	PositvePCR	Negative	Negative	Negative	Positive	Negative	Negative	Negative	Negative	Negative	Negative	Negative	Negative	Negative	Negative	Negative	Negative	Negative
417	June	Mandoul	Bembaitada	82	419	Female	More than 5 years	M'Bororo		Sedentary	Sedentary	Sick	T. theileri	Positive	T. theileri	2	PositvePCR	Negative	Negative	Negative	Positive	Negative	Negative	Negative	Negative	Negative	Negative	Negative	Negative	Negative	Negative	Negative	Negative	Negative
418	June	Mandoul	Bembaitada	83	420	Female	Less than 2.5 years	Arab Zebu		Sedentary	Sedentary	Apparently healthy	T. theileri	Positive	T. theileri	2	PositvePCR	Negative	Negative	Negative	Positive	Negative	Negative	Negative	Negative	Negative	Negative	Negative	Negative	Negative	Negative	Negative	Negative	Negative
419	June	Mandoul	Bembaitada		421					Sedentary	Sedentary		T. theileri	Positive	T. theileri	2	PositvePCR	Negative	Negative	Negative	Positive	Negative	Negative	Negative	Negative	Negative	Negative	Negative	Negative	Negative	Negative	Negative	Negative	Negative
420	June	Mandoul	Bembaitada	83	422	Male	More than 5 years	Arab Zebu		Sedentary	Sedentary	Sick	T. theileri	Positive	T. theileri	2	PositvePCR	Negative	Negative	Negative	Positive	Negative	Negative	Negative	Negative	Negative	Negative	Negative	Negative	Negative	Negative	Negative	Negative	Negative
421	June	Mandoul	Bembaitada	83	423	Female	More than 5 years	Arab Zebu		Sedentary	Sedentary	Sick	T. theileri	Positive	T. theileri	2	PositvePCR	Negative	Negative	Negative	Positive	Negative	Negative	Negative	Negative	Negative	Negative	Negative	Negative	Negative	Negative	Negative	Negative	Negative
422	June	Mandoul	Bembaitada	83	424	Male	Less than 2.5 years	M'Bororo		Sedentary	Sedentary	Apparently healthy	0	Negative	Negative	0	NegativePCR	Negative	Negative	Negative	Negative	Negative	Negative	Negative	Negative	Negative	Negative	Negative	Negative	Negative	Negative	Negative	Negative	Negative
423	June	Mandoul	Bembaitada	83	425	Male	Between 2.5 and 5 years	M'Bororo		Sedentary	Sedentary	Sick	0	Negative	Negative	0	NegativePCR	Negative	Negative	Negative	Negative	Negative	Negative	Negative	Negative	Negative	Negative	Negative	Negative	Negative	Negative	Negative	Negative	Negative
424	June	Mandoul	Bembaitada	84	426	Male	Between 2.5 and 5 years	Arab Zebu		Sedentary	Sedentary	Apparently healthy	T. theileri	Positive	T. theileri	2	PositvePCR	Negative	Negative	Negative	Positive	Negative	Negative	Negative	Negative	Negative	Negative	Negative	Negative	Negative	Negative	Negative	Negative	Negative
425	June	Mandoul	Bembaitada	84	427	Female	Less than 2.5 years	Arab Zebu		Sedentary	Sedentary	Apparently healthy	0	Negative	T. theileri	2	PositvePCR	Negative	Negative	Negative	Positive	Negative	Negative	Negative	Negative	Negative	Negative	Negative	Negative	Negative	Negative	Negative	Negative	Negative
426	June	Mandoul	Bembaitada	85	428	Female	Less than 2.5 years	Arab Zebu		Sedentary	Sedentary	Apparently healthy	0	Negative	T. theileri	2	PositvePCR	Negative	Negative	Negative	Positive	Negative	Negative	Negative	Negative	Negative	Negative	Negative	Negative	Negative	Negative	Negative	Negative	Negative
427	June	Mandoul	Bembaitada	86	429	Male	Between 2.5 and 5 years	Arab Zebu		Sedentary	Sedentary	Sick	T. theileri	Positive	T. theileri	2	PositvePCR	Negative	Negative	Negative	Positive	Negative	Negative	Negative	Negative	Negative	Negative	Negative	Negative	Negative	Negative	Negative	Negative	Negative
428	June	Mandoul	Bembaitada	86	430	Male	Between 2.5 and 5 years	Arab Zebu		Sedentary	Sedentary	Apparently healthy	0	Negative	T. theileri	2	PositvePCR	Negative	Negative	Negative	Positive	Negative	Negative	Negative	Negative	Negative	Negative	Negative	Negative	Negative	Negative	Negative	Negative	Negative
429	June	Mandoul	Bembaitada	86	431	Male	Between 2.5 and 5 years	M'Bororo		Sedentary	Sedentary	Apparently healthy	T. theileri	Positive	T. theileri	2	PositvePCR	Negative	Negative	Negative	Positive	Negative	Negative	Negative	Negative	Negative	Negative	Negative	Negative	Negative	Negative	Negative	Negative	Negative
430	June	Mandoul	Bembaitada	86	432	Male	Between 2.5 and 5 years	Arab Zebu		Sedentary	Sedentary	Sick	T. theileri	Positive	T. theileri	2	PositvePCR	Negative	Negative	Negative	Positive	Negative	Negative	Negative	Negative	Negative	Negative	Negative	Negative	Negative	Negative	Negative	Negative	Negative
431	June	Mandoul	Bembaitada	85	433	Female	Less than 2.5 years	Arab Zebu		Sedentary	Sedentary	Apparently healthy	0	Negative	T. theileri	2	PositvePCR	Negative	Negative	Negative	Positive	Negative	Negative	Negative	Negative	Negative	Negative	Negative	Negative	Negative	Negative	Negative	Negative	Negative
432	June	Mandoul	Bembaitada	85	434	Male	Between 2.5 and 5 years	Arab Zebu		Sedentary	Sedentary	Apparently healthy	0	Negative	T. theileri	2	PositvePCR	Negative	Negative	Negative	Positive	Negative	Negative	Negative	Negative	Negative	Negative	Negative	Negative	Negative	Negative	Negative	Negative	Negative
433	June	Mandoul	Bembaitada	85	435	Male	Between 2.5 and 5 years	Arab Zebu		Sedentary	Sedentary	Apparently healthy	T. theileri	Positive	T. theileri	2	PositvePCR	Negative	Negative	Negative	Positive	Negative	Negative	Negative	Negative	Negative	Negative	Negative	Negative	Negative	Negative	Negative	Negative	Negative
434	June	Mandoul	Bembaitada	85	436	Female	More than 5 years	Arab Zebu		Sedentary	Sedentary	Sick	T. theileri	Positive	T. theileri	2	PositvePCR	Negative	Negative	Negative	Positive	Negative	Negative	Negative	Negative	Negative	Negative	Negative	Negative	Negative	Negative	Negative	Negative	Negative
435	June	Mandoul	Bembaitada	85	437	Male	Between 2.5 and 5 years	M'Bororo		Sedentary	Sedentary	Apparently healthy	0	Negative	T. theileri	2	PositvePCR	Negative	Negative	Negative	Positive	Negative	Negative	Negative	Negative	Negative	Negative	Negative	Negative	Negative	Negative	Negative	Negative	Negative
436	June	Mandoul	Bembaitada	87	438	Male	Between 2.5 and 5 years	Arab Zebu		Sedentary	Sedentary	Apparently healthy	0	Negative	Negative	0	NegativePCR	Negative	Negative	Negative	Negative	Negative	Negative	Negative	Negative	Negative	Negative	Negative	Negative	Negative	Negative	Negative	Negative	Negative
437	June	Mandoul	Bembaitada	87	439	Female	Between 2.5 and 5 years	Arab Zebu		Sedentary	Sedentary	Apparently healthy	T. theileri	Positive	T. theileri	2	PositvePCR	Negative	Negative	Negative	Positive	Negative	Negative	Negative	Negative	Negative	Negative	Negative	Negative	Negative	Negative	Negative	Negative	Negative
438	June	Mandoul	Bembaitada	87	440	Female	Between 2.5 and 5 years	Arab Zebu		Sedentary	Sedentary	Apparently healthy	T. theileri	Positive	T. theileri	2	PositvePCR	Negative	Negative	Negative	Positive	Negative	Negative	Negative	Negative	Negative	Negative	Negative	Negative	Negative	Negative	Negative	Negative	Negative
439	June	Mandoul	Bembaitada	87	441	Female	Between 2.5 and 5 years	Arab Zebu		Sedentary	Sedentary	Apparently healthy	T. theileri	Positive	T. theileri	2	PositvePCR	Negative	Negative	Negative	Positive	Negative	Negative	Negative	Negative	Negative	Negative	Negative	Negative	Negative	Negative	Negative	Negative	Negative
440	June	Mandoul	Bembaitada	87	442	Female	More than 5 years	Arab Zebu		Sedentary	Sedentary	Apparently healthy	0	Negative	Negative	0	NegativePCR	Negative	Negative	Negative	Negative	Negative	Negative	Negative	Negative	Negative	Negative	Negative	Negative	Negative	Negative	Negative	Negative	Negative
441	June	Mandoul	Bembaitada	87	443	Female	More than 5 years	Arab Zebu		Sedentary	Sedentary	Apparently healthy	0	Negative	Negative	0	NegativePCR	Negative	Negative	Negative	Negative	Negative	Negative	Negative	Negative	Negative	Negative	Negative	Negative	Negative	Negative	Negative	Negative	Negative
442	June	Mandoul	Bembaitada	87	444	Female	More than 5 years	M'Bororo		Sedentary	Sedentary	Apparently healthy	0	Negative	T. theileri	2	PositvePCR	Negative	Negative	Negative	Positive	Negative	Negative	Negative	Negative	Negative	Negative	Negative	Negative	Negative	Negative	Negative	Negative	Negative
443	June	Mandoul	Bembaitada	87	445	Female	More than 5 years	Arab Zebu		Sedentary	Sedentary	Apparently healthy	T. theileri	Positive	T. theileri	2	PositvePCR	Negative	Negative	Negative	Positive	Negative	Negative	Negative	Negative	Negative	Negative	Negative	Negative	Negative	Negative	Negative	Negative	Negative
444	June	Mandoul	Bembaitada	88	447	Male	Between 2.5 and 5 years	Arab Zebu		Sedentary	Sedentary	Apparently healthy	T. theileri	Positive	T. theileri	2	PositvePCR	Negative	Negative	Negative	Positive	Negative	Negative	Negative	Negative	Negative	Negative	Negative	Negative	Negative	Negative	Negative	Negative	Negative
445	June	Mandoul	Bembaitada	88	448	Female	Less than 2.5 years	Arab Zebu		Sedentary	Sedentary	Apparently healthy	T. theileri	Positive	T. theileri	2	PositvePCR	Negative	Negative	Negative	Positive	Negative	Negative	Negative	Negative	Negative	Negative	Negative	Negative	Negative	Negative	Negative	Negative	Negative
446	June	Mandoul	Bembaitada	88	449	Male	Less than 2.5 years	Arab Zebu		Sedentary	Sedentary	Apparently healthy	T. theileri	Positive	T. theileri	2	PositvePCR	Negative	Negative	Negative	Positive	Negative	Negative	Negative	Negative	Negative	Negative	Negative	Negative	Negative	Negative	Negative	Negative	Negative
447	June	Mandoul	Bembaitada	88	450	Male	More than 5 years	Arab Zebu		Sedentary	Sedentary	Apparently healthy	0	Negative	T. theileri	2	PositvePCR	Negative	Negative	Negative	Positive	Negative	Negative	Negative	Negative	Negative	Negative	Negative	Negative	Negative	Negative	Negative	Negative	Negative
448	June	Mandoul	Bembaitada	88	451	Female	More than 5 years	M'Bororo		Sedentary	Sedentary	Apparently healthy	T. theileri	Positive	T. theileri	2	PositvePCR	Negative	Negative	Negative	Positive	Negative	Negative	Negative	Negative	Negative	Negative	Negative	Negative	Negative	Negative	Negative	Negative	Negative
449	June	Mandoul	Bembaitada	88	452	Female	More than 5 years	Arab Zebu		Sedentary	Sedentary	Apparently healthy	T. theileri	Positive	Negative	0	NegativePCR	Negative	Negative	Negative	Negative	Negative	Negative	Negative	Negative	Negative	Negative	Negative	Negative	Negative	Negative	Negative	Negative	Negative
450	June	Mandoul	Bembaitada	89	453	Male	More than 5 years	Arab Zebu		Sedentary	Sedentary	Apparently healthy	T. theileri	Positive	T. theileri	2	PositvePCR	Negative	Negative	Negative	Positive	Negative	Negative	Negative	Negative	Negative	Negative	Negative	Negative	Negative	Negative	Negative	Negative	Negative
451	June	Mandoul	Bembaitada	89	454	Female	More than 5 years	Arab Zebu		Sedentary	Sedentary	Apparently healthy	T. theileri	Positive	T. theileri	2	PositvePCR	Negative	Negative	Negative	Positive	Negative	Negative	Negative	Negative	Negative	Negative	Negative	Negative	Negative	Negative	Negative	Negative	Negative
452	June	Mandoul	Bembaitada	89	455	Female	Less than 2.5 years	Arab Zebu		Sedentary	Sedentary	Apparently healthy	0	Negative	Negative	0	NegativePCR	Negative	Negative	Negative	Negative	Negative	Negative	Negative	Negative	Negative	Negative	Negative	Negative	Negative	Negative	Negative	Negative	Negative
453	June	Mandoul	Bembaitada	89	456	Female	Less than 2.5 years	Arab Zebu		Sedentary	Sedentary	Apparently healthy	T. theileri	Positive	Negative	0	NegativePCR	Negative	Negative	Negative	Negative	Negative	Negative	Negative	Negative	Negative	Negative	Negative	Negative	Negative	Negative	Negative	Negative	Negative
454	June	Mandoul	Bembaitada	89	457	Female	Less than 2.5 years	Arab Zebu		Sedentary	Sedentary	Apparently healthy	0	Negative	T. theileri	2	PositvePCR	Negative	Negative	Negative	Positive	Negative	Negative	Negative	Negative	Negative	Negative	Negative	Negative	Negative	Negative	Negative	Negative	Negative
455	June	Mandoul	Bembaitada	89	458	Female	Between 2.5 and 5 years	Arab Zebu		Sedentary	Sedentary	Apparently healthy	T. theileri	Positive	T. theileri	2	PositvePCR	Negative	Negative	Negative	Positive	Negative	Negative	Negative	Negative	Negative	Negative	Negative	Negative	Negative	Negative	Negative	Negative	Negative
456	June	Mandoul	Bembaitada	90	459	Male	Between 2.5 and 5 years	Arab Zebu		Sedentary	Sedentary	Apparently healthy	0	Negative	T. theileri	2	PositvePCR	Negative	Negative	Negative	Positive	Negative	Negative	Negative	Negative	Negative	Negative	Negative	Negative	Negative	Negative	Negative	Negative	Negative
457	June	Mandoul	Bembaitada	90	460	Female	Between 2.5 and 5 years	Arab Zebu		Sedentary	Sedentary	Apparently healthy	T. theileri	Positive	T. theileri	2	PositvePCR	Negative	Negative	Negative	Positive	Negative	Negative	Negative	Negative	Negative	Negative	Negative	Negative	Negative	Negative	Negative	Negative	Negative
458	June	Mandoul	Bembaitada	90	461	Male	More than 5 years	Arab Zebu		Sedentary	Sedentary	Apparently healthy	T. theileri	Positive	T. theileri	2	PositvePCR	Negative	Negative	Negative	Positive	Negative	Negative	Negative	Negative	Negative	Negative	Negative	Negative	Negative	Negative	Negative	Negative	Negative
459	June	Mandoul	Bembaitada	90	462	Male	Between 2.5 and 5 years	Arab Zebu		Sedentary	Sedentary	Apparently healthy	0	Negative	T. theileri	2	PositvePCR	Negative	Negative	Negative	Positive	Negative	Negative	Negative	Negative	Negative	Negative	Negative	Negative	Negative	Negative	Negative	Negative	Negative
460	June	Mandoul	Bembaitada	96	463	Female	Between 2.5 and 5 years	Arab Zebu		Sedentary	Sedentary	Apparently healthy	0	Negative	T. theileri	2	PositvePCR	Negative	Negative	Negative	Positive	Negative	Negative	Negative	Negative	Negative	Negative	Negative	Negative	Negative	Negative	Negative	Negative	Negative
461	June	Mandoul	Bembaitada	96	464	Female	More than 5 years	Arab Zebu		Sedentary	Sedentary	Apparently healthy	T. theileri	Positive	T. theileri	2	PositvePCR	Negative	Negative	Negative	Positive	Negative	Negative	Negative	Negative	Negative	Negative	Negative	Negative	Negative	Negative	Negative	Negative	Negative
462	June	Mandoul	Bembaitada	96	465	Male	More than 5 years	M'Bororo		Sedentary	Sedentary	Apparently healthy	0	Negative	T. theileri	2	PositvePCR	Negative	Negative	Negative	Positive	Negative	Negative	Negative	Negative	Negative	Negative	Negative	Negative	Negative	Negative	Negative	Negative	Negative
463	June	Mandoul	Bembaitada	96	466	Male	Between 2.5 and 5 years	Arab Zebu		Sedentary	Sedentary	Apparently healthy	T. theileri	Positive	T. theileri	2	PositvePCR	Negative	Negative	Negative	Positive	Negative	Negative	Negative	Negative	Negative	Negative	Negative	Negative	Negative	Negative	Negative	Negative	Negative
464	June	Mandoul	Bembaitada	94	467	Female	More than 5 years	Arab Zebu		Sedentary	Sedentary	Apparently healthy	0	Negative	Negative	0	NegativePCR	Negative	Negative	Negative	Negative	Negative	Negative	Negative	Negative	Negative	Negative	Negative	Negative	Negative	Negative	Negative	Negative	Negative
465	June	Mandoul	Bembaitada	94	468	Male	Between 2.5 and 5 years	Arab Zebu		Sedentary	Sedentary	Apparently healthy	T. theileri	Positive	T. theileri	2	PositvePCR	Negative	Negative	Negative	Positive	Negative	Negative	Negative	Negative	Negative	Negative	Negative	Negative	Negative	Negative	Negative	Negative	Negative
466	June	Mandoul	Bembaitada	94	469	Female	Between 2.5 and 5 years	Arab Zebu		Sedentary	Sedentary	Apparently healthy	0	Negative	T. theileri	2	PositvePCR	Negative	Negative	Negative	Positive	Negative	Negative	Negative	Negative	Negative	Negative	Negative	Negative	Negative	Negative	Negative	Negative	Negative
467	June	Mandoul	Bembaitada	94	470	Male	Between 2.5 and 5 years	Arab Zebu		Sedentary	Sedentary	Apparently healthy	T. theileri	Positive	T. theileri	2	PositvePCR	Negative	Negative	Negative	Positive	Negative	Negative	Negative	Negative	Negative	Negative	Negative	Negative	Negative	Negative	Negative	Negative	Negative
468	June	Mandoul	Bembaitada	94	471	Male	Between 2.5 and 5 years	Arab Zebu		Sedentary	Sedentary	Apparently healthy	0	Negative	T. theileri	2	PositvePCR	Negative	Negative	Negative	Positive	Negative	Negative	Negative	Negative	Negative	Negative	Negative	Negative	Negative	Negative	Negative	Negative	Negative
469	June	Mandoul	Bembaitada	94	472	Male	Less than 2.5 years	Arab Zebu		Sedentary	Sedentary	Apparently healthy	T. theileri	Positive	T. theileri	2	PositvePCR	Negative	Negative	Negative	Positive	Negative	Negative	Negative	Negative	Negative	Negative	Negative	Negative	Negative	Negative	Negative	Negative	Negative
470	June	Mandoul	Bembaitada	94	473	Male	Less than 2.5 years	Arab Zebu		Sedentary	Sedentary	Apparently healthy	T. theileri	Positive	T. theileri	2	PositvePCR	Negative	Negative	Negative	Positive	Negative	Negative	Negative	Negative	Negative	Negative	Negative	Negative	Negative	Negative	Negative	Negative	Negative
471	June	Mandoul	Bembaitada	91	474	Male	Between 2.5 and 5 years	Arab Zebu		Sedentary	Sedentary	Apparently healthy	T. theileri	Positive	T. theileri	2	PositvePCR	Negative	Negative	Negative	Positive	Negative	Negative	Negative	Negative	Negative	Negative	Negative	Negative	Negative	Negative	Negative	Negative	Negative
472	June	Mandoul	Bembaitada	91	475	Male	More than 5 years	Arab Zebu		Sedentary	Sedentary	Apparently healthy	T. theileri	Positive	T. theileri	2	PositvePCR	Negative	Negative	Negative	Positive	Negative	Negative	Negative	Negative	Negative	Negative	Negative	Negative	Negative	Negative	Negative	Negative	Negative
473	June	Mandoul	Bembaitada	95	476	Male	Between 2.5 and 5 years	Arab Zebu		Sedentary	Sedentary	Sick	T. vivax	Positive	T. simiae/T. vivax	1	PositvePCR	Positive	Negative	Negative	Negative	Negative	Negative	Positive	Negative	Negative	Negative	Negative	Negative	Negative	Negative	Negative	Negative	Positive
474	June	Mandoul	Bembaitada	95	477	Male	Between 2.5 and 5 years	Arab Zebu		Sedentary	Sedentary	Sick	T. vivax	Positive	T. simiae/T. vivax	1	PositvePCR	Positive	Negative	Negative	Negative	Negative	Negative	Positive	Negative	Negative	Negative	Negative	Negative	Negative	Negative	Negative	Negative	Positive
475	June	Mandoul	Bembaitada		478					Sedentary	Sedentary		T. theileri	Positive	T. simiae/T. vivax	1	PositvePCR	Positive	Negative	Negative	Negative	Negative	Negative	Positive	Negative	Negative	Negative	Negative	Negative	Negative	Negative	Negative	Negative	Positive
476	June	Mandoul	Bembaitada		479					Sedentary	Sedentary		0	Negative	T. theileri	2	PositvePCR	Negative	Negative	Negative	Positive	Negative	Negative	Negative	Negative	Negative	Negative	Negative	Negative	Negative	Negative	Negative	Negative	Negative
477	June	Mandoul	Bembaitada		480					Sedentary	Sedentary		0	Negative	Negative	0	NegativePCR	Negative	Negative	Negative	Negative	Negative	Negative	Negative	Negative	Negative	Negative	Negative	Negative	Negative	Negative	Negative	Negative	Negative
478	June	Mandoul	Bembaitada		481					Sedentary	Sedentary		T. theileri	Positive	T. theileri	2	PositvePCR	Negative	Negative	Negative	Positive	Negative	Negative	Negative	Negative	Negative	Negative	Negative	Negative	Negative	Negative	Negative	Negative	Negative
479	June	Mandoul	Bembaitada		482					Sedentary	Sedentary		T. theileri	Positive	T. theileri	2	PositvePCR	Negative	Negative	Negative	Positive	Negative	Negative	Negative	Negative	Negative	Negative	Negative	Negative	Negative	Negative	Negative	Negative	Negative
480	June	Mandoul	Bembaitada	93	483	Male	Between 2.5 and 5 years	Arab Zebu		Sedentary	Sedentary	Apparently healthy	T. theileri	Positive	Negative	0	NegativePCR	Negative	Negative	Negative	Negative	Negative	Negative	Negative	Negative	Negative	Negative	Negative	Negative	Negative	Negative	Negative	Negative	Negative
481	June	Mandoul	Bembaitada	93	484	Female	Between 2.5 and 5 years	Arab Zebu		Sedentary	Sedentary	Apparently healthy	0	Negative	T. theileri	2	PositvePCR	Negative	Negative	Negative	Positive	Negative	Negative	Negative	Negative	Negative	Negative	Negative	Negative	Negative	Negative	Negative	Negative	Negative
482	June	Mandoul	Bembaitada	92	485	Male	Between 2.5 and 5 years	Arab Zebu		Sedentary	Sedentary	Sick	T. theileri	Positive	T. theileri	2	PositvePCR	Negative	Negative	Negative	Positive	Negative	Negative	Negative	Negative	Negative	Negative	Negative	Negative	Negative	Negative	Negative	Negative	Negative
483	June	Mandoul	Bembaitada	92	486	Female	Between 2.5 and 5 years	Arab Zebu		Sedentary	Sedentary	Apparently healthy	T. vivax	Positive	T. theileri	2	PositvePCR	Negative	Negative	Negative	Positive	Negative	Negative	Negative	Negative	Negative	Negative	Negative	Negative	Negative	Negative	Negative	Negative	Negative
484	June	Mandoul	Bembaitada	92	487	Female	Between 2.5 and 5 years	Arab Zebu		Sedentary	Sedentary	Apparently healthy	T. vivax	Positive	Negative	0	NegativePCR	Negative	Negative	Negative	Negative	Negative	Negative	Negative	Negative	Negative	Negative	Negative	Negative	Negative	Negative	Negative	Negative	Negative
485	June	Mandoul	Bembaitada	92	488	Female	Less than 2.5 years	Arab Zebu		Sedentary	Sedentary	Apparently healthy	0	Negative	Negative	0	NegativePCR	Negative	Negative	Negative	Negative	Negative	Negative	Negative	Negative	Negative	Negative	Negative	Negative	Negative	Negative	Negative	Negative	Negative
486	June	Mandoul	Bembaitada	92	489	Male	Less than 2.5 years	Arab Zebu		Sedentary	Sedentary	Apparently healthy	0	Negative	Negative	0	NegativePCR	Negative	Negative	Negative	Negative	Negative	Negative	Negative	Negative	Negative	Negative	Negative	Negative	Negative	Negative	Negative	Negative	Negative
487	November	Maro	Aldjazira3rd-visit	97	490	Female	More than 5 years	Arab Zebu		Nomadic	Nomadic	Sick	NotSeq	Positive	Negative	0	NegativePCR	Negative	Negative	Negative	Negative	Negative	Negative	Negative	Negative	Negative	Negative	Negative	Negative	Negative	Negative	Negative	Negative	Negative
488	November	Maro	Aldjazira3rd-visit	97	491	Female	More than 5 years	Arab Zebu		Nomadic	Nomadic	Sick	NotSeq	Positive	Negative	0	NegativePCR	Negative	Negative	Negative	Negative	Negative	Negative	Negative	Negative	Negative	Negative	Negative	Negative	Negative	Negative	Negative	Negative	Negative
489	November	Maro	Aldjazira3rd-visit	97	492	Female	More than 5 years	Arab Zebu		Nomadic	Nomadic	Sick	NotSeq	Positive	Negative	0	NegativePCR	Negative	Negative	Negative	Negative	Negative	Negative	Negative	Negative	Negative	Negative	Negative	Negative	Negative	Negative	Negative	Negative	Negative
490	November	Maro	Aldjazira3rd-visit	97	493	Female	More than 5 years	Arab Zebu		Nomadic	Nomadic	Sick	0	Negative	Negative	0	NegativePCR	Negative	Negative	Negative	Negative	Negative	Negative	Negative	Negative	Negative	Negative	Negative	Negative	Negative	Negative	Negative	Negative	Negative
491	November	Maro	Aldjazira3rd-visit	97	494	Female	More than 5 years	Arab Zebu		Nomadic	Nomadic	Sick	NotSeq	Positive	Negative	0	NegativePCR	Negative	Negative	Negative	Negative	Negative	Negative	Negative	Negative	Negative	Negative	Negative	Negative	Negative	Negative	Negative	Negative	Negative
492	November	Maro	Aldjazira3rd-visit	97	495	Female	More than 5 years	Arab Zebu		Nomadic	Nomadic	Sick	0	Negative	Negative	0	NegativePCR	Negative	Negative	Negative	Negative	Negative	Negative	Negative	Negative	Negative	Negative	Negative	Negative	Negative	Negative	Negative	Negative	Negative
493	November	Maro	Aldjazira3rd-visit	97	496	Female	Between 2.5 and 5 years	Arab Zebu		Nomadic	Nomadic	Sick	0	Negative	Negative	0	NegativePCR	Negative	Negative	Negative	Negative	Negative	Negative	Negative	Negative	Negative	Negative	Negative	Negative	Negative	Negative	Negative	Negative	Negative
494	November	Maro	Aldjazira3rd-visit	97	497	Male	Between 2.5 and 5 years	Arab Zebu		Nomadic	Nomadic	Sick	NotSeq	Positive	T. congolense/T. brucei ssp.	1	PositvePCR	Negative	Negative	Negative	Negative	Positive	Positive	Negative	Negative	Negative	Negative	Negative	Negative	Negative	Negative	Positive	Negative	Negative
495	November	Maro	Aldjazira3rd-visit	97	498	Female	More than 5 years	Arab Zebu		Nomadic	Nomadic	Sick	0	Negative	Negative	0	NegativePCR	Negative	Negative	Negative	Negative	Negative	Negative	Negative	Negative	Negative	Negative	Negative	Negative	Negative	Negative	Negative	Negative	Negative
496	November	Maro	Aldjazira3rd-visit	97	499	Female	More than 5 years	Arab Zebu		Nomadic	Nomadic	Sick	0	Negative	Negative	0	NegativePCR	Negative	Negative	Negative	Negative	Negative	Negative	Negative	Negative	Negative	Negative	Negative	Negative	Negative	Negative	Negative	Negative	Negative
497	November	Maro	Aldjazira3rd-visit	97	500	Female	More than 5 years	Arab Zebu		Nomadic	Nomadic	Sick	0	Negative	Negative	0	NegativePCR	Negative	Negative	Negative	Negative	Negative	Negative	Negative	Negative	Negative	Negative	Negative	Negative	Negative	Negative	Negative	Negative	Negative
498	November	Maro	Aldjazira3rd-visit	97	501	Female	Between 2.5 and 5 years	Arab Zebu		Nomadic	Nomadic	Sick	0	Negative	Negative	0	NegativePCR	Negative	Negative	Negative	Negative	Negative	Negative	Negative	Negative	Negative	Negative	Negative	Negative	Negative	Negative	Negative	Negative	Negative
499	November	Maro	Aldjazira3rd-visit	97	502	Female	More than 5 years	Arab Zebu		Nomadic	Nomadic	Sick	NotSeq	Positive	T. congolense/T. brucei ssp.	1	PositvePCR	Negative	Negative	Negative	Negative	Positive	Positive	Negative	Negative	Negative	Negative	Negative	Negative	Negative	Negative	Positive	Negative	Negative
500	November	Maro	Aldjazira3rd-visit	97	503	Female	More than 5 years	Arab Zebu		Nomadic	Nomadic	Sick	0	Negative	Negative	0	NegativePCR	Negative	Negative	Negative	Negative	Negative	Negative	Negative	Negative	Negative	Negative	Negative	Negative	Negative	Negative	Negative	Negative	Negative
501	November	Maro	Aldjazira3rd-visit	97	504	Female	More than 5 years	Arab Zebu		Nomadic	Nomadic	Sick	NotSeq	Positive	T. congolense/T. brucei ssp.	1	PositvePCR	Negative	Negative	Negative	Negative	Positive	Positive	Negative	Negative	Negative	Negative	Negative	Negative	Negative	Negative	Positive	Negative	Negative
502	November	Maro	Aldjazira3rd-visit	97	505	Female	More than 5 years	Arab Zebu		Nomadic	Nomadic	Sick	NotSeq	Positive	T. congolense/T. brucei ssp.	1	PositvePCR	Negative	Negative	Negative	Negative	Positive	Positive	Negative	Negative	Negative	Negative	Negative	Negative	Negative	Negative	Positive	Negative	Negative
503	November	Maro	Aldjazira3rd-visit	97	506	Female	Between 2.5 and 5 years	Arab Zebu		Nomadic	Nomadic	Sick	0	Negative	Negative	0	NegativePCR	Negative	Negative	Negative	Negative	Negative	Negative	Negative	Negative	Negative	Negative	Negative	Negative	Negative	Negative	Negative	Negative	Negative
504	November	Maro	Aldjazira3rd-visit	97	507	Female	Between 2.5 and 5 years	Arab Zebu		Nomadic	Nomadic	Sick	0	Negative	Negative	0	NegativePCR	Negative	Negative	Negative	Negative	Negative	Negative	Negative	Negative	Negative	Negative	Negative	Negative	Negative	Negative	Negative	Negative	Negative
505	November	Maro	Aldjazira3rd-visit	97	508	Female	More than 5 years	Arab Zebu		Nomadic	Nomadic	Sick	0	Negative	Negative	0	NegativePCR	Negative	Negative	Negative	Negative	Negative	Negative	Negative	Negative	Negative	Negative	Negative	Negative	Negative	Negative	Negative	Negative	Negative
506	November	Maro	Aldjazira3rd-visit	97	509	Female	More than 5 years	Arab Zebu		Nomadic	Nomadic	Sick	0	Negative	Negative	0	NegativePCR	Negative	Negative	Negative	Negative	Negative	Negative	Negative	Negative	Negative	Negative	Negative	Negative	Negative	Negative	Negative	Negative	Negative
507	November	Maro	Aldjazira3rd-visit	97	510	Female	More than 5 years	Arab Zebu		Nomadic	Nomadic	Sick	0	Negative	Negative	0	NegativePCR	Negative	Negative	Negative	Negative	Negative	Negative	Negative	Negative	Negative	Negative	Negative	Negative	Negative	Negative	Negative	Negative	Negative
508	November	Maro	Aldjazira3rd-visit	97	511	Female	More than 5 years	Arab Zebu		Nomadic	Nomadic	Sick	0	Negative	Negative	0	NegativePCR	Negative	Negative	Negative	Negative	Negative	Negative	Negative	Negative	Negative	Negative	Negative	Negative	Negative	Negative	Negative	Negative	Negative
509	November	Maro	Aldjazira3rd-visit	97	512	Male	Between 2.5 and 5 years	Arab Zebu		Nomadic	Nomadic	Sick	NotSeq	Positive	T. congolense/T. brucei ssp.	1	PositvePCR	Negative	Negative	Negative	Negative	Positive	Positive	Negative	Negative	Negative	Negative	Negative	Negative	Negative	Negative	Positive	Negative	Negative
510	November	Maro	Aldjazira3rd-visit	97	513	Male	Between 2.5 and 5 years	Arab Zebu		Nomadic	Nomadic	Sick	0	Negative	Negative	0	NegativePCR	Negative	Negative	Negative	Negative	Negative	Negative	Negative	Negative	Negative	Negative	Negative	Negative	Negative	Negative	Negative	Negative	Negative
511	November	Maro	Aldjazira3rd-visit	97	514	Female	Less than 2.5 years	Arab Zebu		Nomadic	Nomadic	Sick	0	Negative	Negative	0	NegativePCR	Negative	Negative	Negative	Negative	Negative	Negative	Negative	Negative	Negative	Negative	Negative	Negative	Negative	Negative	Negative	Negative	Negative
512	November	Maro	Aldjazira3rd-visit	97	515	Female	Less than 2.5 years	Arab Zebu		Nomadic	Nomadic	Sick	0	Negative	T. vivax	1	PositvePCR	Positive	Negative	Negative	Negative	Negative	Negative	Negative	Negative	Negative	Negative	Negative	Negative	Negative	Negative	Negative	Negative	Negative
513	November	Maro	Aldjazira3rd-visit	97	516	Female	Less than 2.5 years	Arab Zebu		Nomadic	Nomadic	Sick	0	Negative	Negative	0	NegativePCR	Negative	Negative	Negative	Negative	Negative	Negative	Negative	Negative	Negative	Negative	Negative	Negative	Negative	Negative	Negative	Negative	Negative
514	November	Maro	Aldjazira3rd-visit	97	517	Male	Between 2.5 and 5 years	Arab Zebu		Nomadic	Nomadic	Sick	0	Negative	Negative	0	NegativePCR	Negative	Negative	Negative	Negative	Negative	Negative	Negative	Negative	Negative	Negative	Negative	Negative	Negative	Negative	Negative	Negative	Negative
515	November	Maro	Aldjazira3rd-visit	97	518	Female	More than 5 years	Arab Zebu		Nomadic	Nomadic	Apparently healthy	0	Negative	T. vivax	1	PositvePCR	Positive	Negative	Negative	Negative	Negative	Negative	Negative	Negative	Negative	Negative	Negative	Negative	Negative	Negative	Negative	Negative	Negative
516	November	Maro	Aldjazira3rd-visit	97	519	Female	More than 5 years	Arab Zebu		Nomadic	Nomadic	Apparently healthy	0	Negative	T. vivax	1	PositvePCR	Positive	Negative	Negative	Negative	Negative	Negative	Negative	Negative	Negative	Negative	Negative	Negative	Negative	Negative	Negative	Negative	Negative
517	November	Maro	Aldjazira3rd-visit	97	520	Female	More than 5 years	Arab Zebu		Nomadic	Nomadic	Sick	0	Negative	T. vivax	1	PositvePCR	Positive	Negative	Negative	Negative	Negative	Negative	Negative	Negative	Negative	Negative	Negative	Negative	Negative	Negative	Negative	Negative	Negative
518	November	Maro	Aldjazira3rd-visit	97	521	Male	Less than 2.5 years	Arab Zebu		Nomadic	Nomadic	Sick	0	Negative	Negative	0	NegativePCR	Negative	Negative	Negative	Negative	Negative	Negative	Negative	Negative	Negative	Negative	Negative	Negative	Negative	Negative	Negative	Negative	Negative
519	November	Maro	Aldjazira3rd-visit	97	522	Female	More than 5 years	Arab Zebu		Nomadic	Nomadic	Apparently healthy	0	Negative	T. vivax	1	PositvePCR	Positive	Negative	Negative	Negative	Negative	Negative	Negative	Negative	Negative	Negative	Negative	Negative	Negative	Negative	Negative	Negative	Negative
520	November	Maro	Aldjazira3rd-visit	97	523	Female	Less than 2.5 years	Arab Zebu		Nomadic	Nomadic	Apparently healthy	T. theileri	Positive	T. theileri	2	PositvePCR	Negative	Negative	Negative	Positive	Negative	Negative	Negative	Negative	Negative	Negative	Negative	Negative	Negative	Negative	Negative	Negative	Negative
521	November	Maro	Aldjazira3rd-visit	97	524	Female	Less than 2.5 years	Arab Zebu		Nomadic	Nomadic	Sick	0	Negative	Negative	0	NegativePCR	Negative	Negative	Negative	Negative	Negative	Negative	Negative	Negative	Negative	Negative	Negative	Negative	Negative	Negative	Negative	Negative	Negative
522	November	Maro	Aldjazira3rd-visit	97	525	Female	Between 2.5 and 5 years	Arab Zebu		Nomadic	Nomadic	Sick	NotSeq	Positive	Negative	0	NegativePCR	Negative	Negative	Negative	Negative	Negative	Negative	Negative	Negative	Negative	Negative	Negative	Negative	Negative	Negative	Negative	Negative	Negative
523	November	Maro	Aldjazira3rd-visit	97	526	Female	Less than 2.5 years	Arab Zebu		Nomadic	Nomadic	Apparently healthy	0	Negative	Negative	0	NegativePCR	Negative	Negative	Negative	Negative	Negative	Negative	Negative	Negative	Negative	Negative	Negative	Negative	Negative	Negative	Negative	Negative	Negative
524	November	Maro	Aldjazira3rd-visit	97	527	Male	Less than 2.5 years	Arab Zebu		Nomadic	Nomadic	Sick	0	Negative	Negative	0	NegativePCR	Negative	Negative	Negative	Negative	Negative	Negative	Negative	Negative	Negative	Negative	Negative	Negative	Negative	Negative	Negative	Negative	Negative
525	November	Maro	Aldjazira3rd-visit	97	528	Female	Less than 2.5 years	Arab Zebu		Nomadic	Nomadic	Apparently healthy	0	Negative	Negative	0	NegativePCR	Negative	Negative	Negative	Negative	Negative	Negative	Negative	Negative	Negative	Negative	Negative	Negative	Negative	Negative	Negative	Negative	Negative
526	November	Maro	Aldjazira3rd-visit	97	529	Female	Less than 2.5 years	Arab Zebu		Nomadic	Nomadic	Sick	0	Negative	Negative	0	NegativePCR	Negative	Negative	Negative	Negative	Negative	Negative	Negative	Negative	Negative	Negative	Negative	Negative	Negative	Negative	Negative	Negative	Negative
527	November	Maro	Aldjazira3rd-visit	97	530	Female	Less than 2.5 years	Arab Zebu		Nomadic	Nomadic	Sick	0	Negative	Negative	0	NegativePCR	Negative	Negative	Negative	Negative	Negative	Negative	Negative	Negative	Negative	Negative	Negative	Negative	Negative	Negative	Negative	Negative	Negative
528	November	Maro	Aldjazira3rd-visit	97	531	Female	Between 2.5 and 5 years	Arab Zebu		Nomadic	Nomadic	Apparently healthy	0	Negative	Negative	0	NegativePCR	Negative	Negative	Negative	Negative	Negative	Negative	Negative	Negative	Negative	Negative	Negative	Negative	Negative	Negative	Negative	Negative	Negative
529	November	Maro	Aldjazira3rd-visit	97	532	Female	Less than 2.5 years	Arab Zebu		Nomadic	Nomadic	Sick	0	Negative	Negative	0	NegativePCR	Negative	Negative	Negative	Negative	Negative	Negative	Negative	Negative	Negative	Negative	Negative	Negative	Negative	Negative	Negative	Negative	Negative
530	November	Maro	Aldjazira3rd-visit	97	533	Male	Between 2.5 and 5 years	Arab Zebu		Nomadic	Nomadic	Sick	NotSeq	Positive	Negative	0	NegativePCR	Negative	Negative	Negative	Negative	Negative	Negative	Negative	Negative	Negative	Negative	Negative	Negative	Negative	Negative	Negative	Negative	Negative
531	November	Maro	Aldjazira3rd-visit	97	534	Female	Less than 2.5 years	Arab Zebu		Nomadic	Nomadic	Sick	0	Negative	Negative	0	NegativePCR	Negative	Negative	Negative	Negative	Negative	Negative	Negative	Negative	Negative	Negative	Negative	Negative	Negative	Negative	Negative	Negative	Negative
532	November	Maro	Aldjazira3rd-visit	97	535	Female	Less than 2.5 years	Arab Zebu		Nomadic	Nomadic	Sick	0	Negative	Negative	0	NegativePCR	Negative	Negative	Negative	Negative	Negative	Negative	Negative	Negative	Negative	Negative	Negative	Negative	Negative	Negative	Negative	Negative	Negative
533	November	Maro	Aldjazira3rd-visit	97	536	Female	Less than 2.5 years	Arab Zebu		Nomadic	Nomadic	Sick	0	Negative	Negative	0	NegativePCR	Negative	Negative	Negative	Negative	Negative	Negative	Negative	Negative	Negative	Negative	Negative	Negative	Negative	Negative	Negative	Negative	Negative
534	November	Maro	Aldjazira3rd-visit	97	537	Female	Less than 2.5 years	Arab Zebu		Nomadic	Nomadic	Sick	0	Negative	Negative	0	NegativePCR	Negative	Negative	Negative	Negative	Negative	Negative	Negative	Negative	Negative	Negative	Negative	Negative	Negative	Negative	Negative	Negative	Negative
535	November	Maro	Aldjazira3rd-visit	97	538	Female	Less than 2.5 years	Arab Zebu		Nomadic	Nomadic	Sick	0	Negative	Negative	0	NegativePCR	Negative	Negative	Negative	Negative	Negative	Negative	Negative	Negative	Negative	Negative	Negative	Negative	Negative	Negative	Negative	Negative	Negative
536	November	Maro	Aldjazira3rd-visit	97	539	Male	Less than 2.5 years	Arab Zebu		Nomadic	Nomadic	Sick	0	Negative	Negative	0	NegativePCR	Negative	Negative	Negative	Negative	Negative	Negative	Negative	Negative	Negative	Negative	Negative	Negative	Negative	Negative	Negative	Negative	Negative
537	November	Maro	Aldjazira3rd-visit	97	540	Female	Less than 2.5 years	Arab Zebu		Nomadic	Nomadic	Sick	0	Negative	Negative	0	NegativePCR	Negative	Negative	Negative	Negative	Negative	Negative	Negative	Negative	Negative	Negative	Negative	Negative	Negative	Negative	Negative	Negative	Negative
538	November	Maro	Aldjazira3rd-visit	97	541	Female	Less than 2.5 years	Arab Zebu		Nomadic	Nomadic	Sick	0	Negative	Negative	0	NegativePCR	Negative	Negative	Negative	Negative	Negative	Negative	Negative	Negative	Negative	Negative	Negative	Negative	Negative	Negative	Negative	Negative	Negative
539	November	Maro	Aldjazira3rd-visit	97	542	Female	Less than 2.5 years	Arab Zebu		Nomadic	Nomadic	Sick	NotSeq	Positive	Negative	0	NegativePCR	Negative	Negative	Negative	Negative	Negative	Negative	Negative	Negative	Negative	Negative	Negative	Negative	Negative	Negative	Negative	Negative	Negative
540	November	Maro	Aldjazira3rd-visit	97	543	Male	Less than 2.5 years	Arab Zebu		Nomadic	Nomadic	Sick	NotSeq	Positive	Negative	0	NegativePCR	Negative	Negative	Negative	Negative	Negative	Negative	Negative	Negative	Negative	Negative	Negative	Negative	Negative	Negative	Negative	Negative	Negative
