# Supplementary material for: Diversity of trypanosomes in humans and cattle in the HAT foci Mandoul and Maro, Southern Chad—A matter of concern for zoonotic potential?
Source: PLoS Negl Trop Dis. 2021 Jun 9;15(6):e0009323. doi: 10.1371/journal.pntd.0009323 (PMC8224965; doi:10.1371/journal.pntd.0009323)
Supplement: S3 Raw-Data — (XLSX) [file pntd.0009323.s014.xlsx]

## Sheet: Tsetse_Proboscis-tissue
Serie	UniqueTrapID	CollectionDate	CollecionSite	TsetseFly_ID	0Negative_1Positive	T. vivax	T.grayi	T.simiae	T.congolense	T.brucei-ssp.	Trypanosoma-sp. Maro2	T.godfreyi	T.grayi/T.vivax	T.simiae/T.vivax	T.brucei/T.vivax	T.congolense/T.vivax	T.brucei/T.grayi/T.vivax	T.congolense/T.brucei/T.vivax	T.grayi/T.godfreyi/N100	Trypanosoma-sp.-Maro1 /T.godfreyi/T.vivax
1	2	05.02.2017	Mandoul	1	1	1	0	0	0	0	0	0	0	0	0	0	0	0	0	0
2	20170216-17	16.02.2017	Maro_Baguirgué	4	1	1	0	0	0	0	0	0	0	0	0	0	0	0	0	0
3	20170216-18	16.02.2017	Maro_Baguirgué	5	0	0	0	0	0	0	0	0	0	0	0	0	0	0	0	0
4	20170216-18	16.02.2017	Maro_Baguirgué	6	1	1	0	0	0	0	0	0	0	0	0	0	0	0	0	0
5	20170216-18	16.02.2017	Maro_Baguirgué	7	0	0	0	0	0	0	0	0	0	0	0	0	0	0	0	0
6	20170216-23	16.02.2017	Maro_Baguirgué	8	0	0	0	0	0	0	0	0	0	0	0	0	0	0	0	0
7	20170216-19	17.02.2017	Maro_Baguirgué	9	1	1	0	0	1	0	0	0	0	0	0	1	0	0	0	0
8	20170216-19	17.02.2017	Maro_Baguirgué	10	1	1	1	0	0	0	0	0	1	0	0	0	0	0	0	0
9	20170216-23	18.02.2017	Maro_Baguirgué	11	0	0	0	0	0	0	0	0	0	0	0	0	0	0	0	0
10	20170216-19	18.02.2017	Maro_Baguirgué	12	1	1	0	0	0	1	0	0	0	0	1	0	0	0	0	0
11	20170216-19	18.02.2017	Maro_Baguirgué	13	1	1	0	0	0	0	0	0	0	0	0	0	0	0	0	0
12	20170216-19	18.02.2017	Maro_Baguirgué	14	0	0	0	0	0	0	0	0	0	0	0	0	0	0	0	0
13	20170216-18	18.02.2017	Maro_Baguirgué	15	0	0	0	0	0	0	0	0	0	0	0	0	0	0	0	0
14	20170216-22	18.02.2017	Maro_Baguirgué	16	0	0	0	0	0	0	0	0	0	0	0	0	0	0	0	0
15	20170216-19	18.02.2017	Maro_Baguirgué	18	0	0	0	0	0	0	0	0	0	0	0	0	0	0	0	0
16	20170216-19	18.02.2017	Maro_Baguirgué	19	0	0	0	0	0	0	0	0	0	0	0	0	0	0	0	0
17	20170216-21	18.02.2017	Maro_Baguirgué	20	0	0	0	0	0	0	0	0	0	0	0	0	0	0	0	0
18	20170216-23	18.02.2017	Maro_Baguirgué	21	1	1	0	0	0	0	0	0	0	0	0	0	0	0	0	0
19	20170216-23	18.02.2017	Maro_Baguirgué	22	0	0	0	0	0	0	0	0	0	0	0	0	0	0	0	0
20	20170216-20	18.02.2017	Maro_Baguirgué	23	1	1	0	0	0	0	0	0	0	0	0	0	0	0	0	0
21	20180309-06	09.03.2018	Maro	24	0	0	0	0	0	0	0	0	0	0	0	0	0	0	0	0
22	20180309-06	09.03.2018	Maro	25	0	0	0	0	0	0	0	0	0	0	0	0	0	0	0	0
23	20180309-06	09.03.2018	Maro	26	1	1	0	0	0	0	0	0	0	0	0	0	0	0	0	0
24	20180309-15	09.03.2018	Maro	27	1	1	0	0	0	0	0	0	0	0	0	0	0	0	0	0
25	20180309-12	09.03.2018	Maro	28	1	1	0	0	0	0	0	0	0	0	0	0	0	0	0	0
26	20180309-12	09.03.2018	Maro	29	0	0	0	0	0	0	0	0	0	0	0	0	0	0	0	0
27	20180309-12	09.03.2018	Maro	30	0	0	0	0	0	0	0	0	0	0	0	0	0	0	0	0
28	20180309-12	09.03.2018	Maro	31	0	0	0	0	0	0	0	0	0	0	0	0	0	0	0	0
29	20180309-16	10.03.2018	Maro	32	1	0	0	0	1	0	0	0	0	0	0	0	0	0	0	0
30	20180309-14	10.03.2018	Maro	33	0	0	0	0	0	0	0	0	0	0	0	0	0	0	0	0
31	20180309-14	10.03.2018	Maro	34	1	1	0	1	0	0	0	0	0	1	0	0	0	0	0	0
32	20180309-06	10.03.2018	Maro	35	1	1	0	0	0	0	0	0	0	0	0	0	0	0	0	0
33	20180309-05	10.03.2018	Maro	36	1	1	1	0	0	1	0	0	0	0	0	0	1	0	0	0
34	20180310-32	11.03.2018	Maro	38	1	1	0	0	0	0	0	0	0	0	0	0	0	0	0	0
35	20180310-32	11.03.2018	Maro	39	1	1	0	0	0	0	0	0	0	0	0	0	0	0	0	0
36	20180310-36	11.03.2018	Maro	40	1	1	0	0	0	0	0	0	0	0	0	0	0	0	0	0
37	20180310-36	11.03.2018	Maro	41	1	1	0	0	0	0	0	0	0	0	0	0	0	0	0	0
38	20180310-36	11.03.2018	Maro	42	0	0	0	0	0	0	0	0	0	0	0	0	0	0	0	0
39	20180310-36	11.03.2018	Maro	43	0	0	0	0	0	0	0	0	0	0	0	0	0	0	0	0
40	20180312-53	13.03.2018	Maro_Baguirgué	44	0	0	0	0	0	0	0	0	0	0	0	0	0	0	0	0
41	20180312-53	13.03.2018	Maro_Baguirgué	45	1	1	0	0	0	0	0	0	0	0	0	0	0	0	0	0
42	20180312-53	13.03.2018	Maro_Baguirgué	46	0	0	0	0	0	0	0	0	0	0	0	0	0	0	0	0
43	20180312-53	13.03.2018	Maro_Baguirgué	48	0	0	0	0	0	0	0	0	0	0	0	0	0	0	0	0
44	20180312-49	13.03.2018	Maro_Baguirgué	49	0	0	0	0	0	0	0	0	0	0	0	0	0	0	0	0
45	20180312-49	13.03.2018	Maro_Baguirgué	50	1	1	0	0	0	0	0	0	0	0	0	0	0	0	0	0
46	20180312-48	13.03.2018	Maro_Baguirgué	51	1	1	0	0	0	0	0	0	0	0	0	0	0	0	0	0
47	20180312-51	13.03.2018	Maro_Baguirgué	52	1	1	0	0	1	0	0	0	0	0	0	1	0	0	0	0
48	20180312-51	13.03.2018	Maro	53	1	1	1	0	0	0	0	0	1	0	0	0	0	0	0	0
49	20180312-52	13.03.2018	Maro_Baguirgué	54	1	1	0	0	0	0	0	0	0	0	0	0	0	0	0	0
50	20180312-52	13.03.2018	Maro_Baguirgué	55	0	0	0	0	0	0	0	0	0	0	0	0	0	0	0	0
51	20180312-55	13.03.2018	Maro_Baguirgué	56	1	1	0	0	0	0	0	0	0	0	0	0	0	0	0	0
52	20180312-55	13.03.2018	Maro_Baguirgué	59	0	0	0	0	0	0	0	0	0	0	0	0	0	0	0	0
53	20180312-55	13.03.2018	Maro_Baguirgué	60	1	1	0	0	0	0	0	0	0	0	0	0	0	0	0	0
54	20180312-55	13.03.2018	Maro_Baguirgué	61	0	0	0	0	0	0	0	0	0	0	0	0	0	0	0	0
55	20180312-50	13.03.2018	Maro_Baguirgué	62	1	1	0	0	0	0	0	0	0	0	0	0	0	0	0	0
56	20180312-50	13.03.2018	Maro_Baguirgué	63	0	0	0	0	0	0	0	0	0	0	0	0	0	0	0	0
57	20180312-50	13.03.2018	Maro_Baguirgué	64	1	1	0	0	0	0	0	0	0	0	0	0	0	0	0	0
58	20180312-50	13.03.2018	Maro_Baguirgué	65	1	1	0	0	0	0	0	0	0	0	0	0	0	0	0	0
59	20180312-54	13.03.2018	Maro_Baguirgué	66	1	1	0	0	0	0	0	0	0	0	0	0	0	0	0	0
60	20180312-56	13.03.2018	Maro_Baguirgué	67	1	0	1	0	0	0	0	1	0	0	0	0	0	0	1	0
61	20180312-56	13.03.2018	Maro_Baguirgué	68	0	0	0	0	0	0	0	0	0	0	0	0	0	0	0	0
62	20180312-56	13.03.2018	Maro_Baguirgué	69	0	0	0	0	0	0	0	0	0	0	0	0	0	0	0	0
63	20180312-56	13.03.2018	Maro_Baguirgué	70	0	0	0	0	0	0	0	0	0	0	0	0	0	0	0	0
64	20180312-56	13.03.2018	Maro_Baguirgué	71	1	1	0	0	0	0	0	0	0	0	0	0	0	0	0	0
65	20180312-61	14.03.2018	Maro_Baguirgué	72	1	1	1	0	0	0	0	0	1	0	0	0	0	0	0	0
66	20180312-62	14.03.2018	Maro_Baguirgué	73	0	0	0	0	0	0	0	0	0	0	0	0	0	0	0	0
67	20180312-50	14.03.2018	Maro_Baguirgué	74	1	1	0	0	0	0	0	0	0	0	0	0	0	0	0	0
68	20180312-50	14.03.2018	Maro_Baguirgué	75	0	0	0	0	0	0	0	0	0	0	0	0	0	0	0	0
69	20180312-65	14.03.2018	Maro_Baguirgué	76	0	0	0	0	0	0	0	0	0	0	0	0	0	0	0	0
70	20180312-67	14.03.2018	Maro_Baguirgué	77	1	1	0	0	0	0	0	0	0	0	0	0	0	0	0	0
71	20180312-56	14.03.2018	Maro_Baguirgué	78	1	1	0	1	0	0	0	0	0	1	0	0	0	0	0	0
72	20180312-51	14.03.2018	Maro_Baguirgué	79	1	1	0	0	0	0	0	0	0	0	0	0	0	0	0	0
73	10	21.06.2018	Maro	80	0	0	0	0	0	0	0	0	0	0	0	0	0	0	0	0
74	4	22.06.2018	Maro	81	0	0	0	0	0	0	0	0	0	0	0	0	0	0	0	0
75	1	22.06.2018	Maro	82	0	0	0	0	0	0	0	0	0	0	0	0	0	0	0	0
76	20	25.06.2018	Maro_Baguirgué	83	1	1	0	0	0	0	0	0	0	0	0	0	0	0	0	0
77	13	25.06.2018	Maro_Baguirgué	84	0	0	0	0	0	0	0	0	0	0	0	0	0	0	0	0
78	13	25.06.2018	Maro_Baguirgué	85	1	1	0	0	0	0	0	0	0	0	0	0	0	0	0	0
79	15	26.06.2018	Maro_Baguirgué	86	1	1	1	0	0	1	0	0	0	0	0	0	1	0	0	0
80	12	26.06.2018	Maro_Baguirgué	87	1	1	0	0	0	0	0	0	0	0	0	0	0	0	0	0
81	12	26.06.2018	Maro_Baguirgué	88	0	0	0	0	0	0	0	0	0	0	0	0	0	0	0	0
82	13	26.06.2018	Maro_Baguirgué	89	0	0	0	0	0	0	0	0	0	0	0	0	0	0	0	0
83	21	28.06.2018	Maro_Baguirgué	90	0	0	0	0	0	0	0	0	0	0	0	0	0	0	0	0
84	22	28.06.2018	Maro_Baguirgué	91	1	1	0	0	0	1	0	0	0	0	1	0	0	0	0	0
85	15	28.06.2018	Maro_Baguirgué	92	0	0	0	0	0	0	0	0	0	0	0	0	0	0	0	0
86	15	28.06.2018	Maro_Baguirgué	93	0	0	0	0	0	0	0	0	0	0	0	0	0	0	0	0
87	237-T-181202-11-DJ	02.12.2018	Maro_Baguirgué	108	0	0	0	0	0	0	0	0	0	0	0	0	0	0	0	0
88	237-T-181203-24-DJ	03.12.2018	Maro_Baguirgué	109	0	0	0	0	0	0	0	0	0	0	0	0	0	0	0	0
89	237-T-181203-05-DJ	03.12.2018	Maro_Baguirgué	110	0	0	0	0	0	0	0	0	0	0	0	0	0	0	0	0
90	237-T-181203-04-DJ	03.12.2018	Maro_Baguirgué	111	1	1	0	0	0	0	0	0	0	0	0	0	0	0	0	0
91	237-T-181203-04-DJ	03.12.2018	Maro_Baguirgué	112	0	0	0	0	0	0	0	0	0	0	0	0	0	0	0	0
92	237-T-181203-04-DJ	03.12.2018	Maro_Baguirgué	113	0	0	0	0	0	0	0	0	0	0	0	0	0	0	0	0
93	237-T-181203-01-DJ	03.12.2018	Maro_Baguirgué	114	0	0	0	0	0	0	0	0	0	0	0	0	0	0	0	0
94	237-T-181203-01-DJ	03.12.2018	Maro_Baguirgué	115	0	0	0	0	0	0	0	0	0	0	0	0	0	0	0	0
95	237-T-181203-01-DJ	03.12.2018	Maro_Baguirgué	116	0	0	0	0	0	0	0	0	0	0	0	0	0	0	0	0
96	237-T-181203-01-DJ	03.12.2018	Maro_Baguirgué	117	0	0	0	0	0	0	0	0	0	0	0	0	0	0	0	0
97	237-T-181203-01-DJ	03.12.2018	Maro_Baguirgué	118	0	0	0	0	0	0	0	0	0	0	0	0	0	0	0	0
98	237-T-181203-12-DJ	03.12.2018	Maro_Baguirgué	119	0	0	0	0	0	0	0	0	0	0	0	0	0	0	0	0
99	237-T-181203-12-DJ	03.12.2018	Maro_Baguirgué	120	0	0	0	0	0	0	0	0	0	0	0	0	0	0	0	0
100	237-T-181203-14-DJ	03.12.2018	Maro_Baguirgué	121	0	0	0	0	0	0	0	0	0	0	0	0	0	0	0	0
101	237-T-181203-14-DJ	03.12.2018	Maro_Baguirgué	122	0	0	0	0	0	0	0	0	0	0	0	0	0	0	0	0
102	237-T-181203-08-DJ	03.12.2018	Maro_Baguirgué	123	0	0	0	0	0	0	0	0	0	0	0	0	0	0	0	0
103	237-T-181204-16-DJ	04.12.2018	Maro_Baguirgué	124	0	0	0	0	0	0	0	0	0	0	0	0	0	0	0	0
104	237-T-181204-16-DJ	04.12.2018	Maro_Baguirgué	125	0	0	0	0	0	0	0	0	0	0	0	0	0	0	0	0
105	237-T-181204-01-DJ	04.12.2018	Maro_Baguirgué	126	0	0	0	0	0	0	0	0	0	0	0	0	0	0	0	0
106	237-T-181204-02-DJ	04.12.2018	Maro_Baguirgué	127	0	0	0	0	0	0	0	0	0	0	0	0	0	0	0	0
107	237-T-181204-02-DJ	04.12.2018	Maro_Baguirgué	128	0	0	0	0	0	0	0	0	0	0	0	0	0	0	0	0
108	237-T-181204-09-DJ	04.12.2018	Maro_Baguirgué	129	0	0	0	0	0	0	0	0	0	0	0	0	0	0	0	0
109	237-T-181204-26-DJ	04.12.2018	Maro_Baguirgué	130	0	0	0	0	0	0	0	0	0	0	0	0	0	0	0	0
110	237-T-181204-11-DJ	04.12.2018	Maro_Baguirgué	131	0	0	0	0	0	0	0	0	0	0	0	0	0	0	0	0
111	237-T-181205-09-DJ	05.12.2018	Maro_Baguirgué	132	1	1	0	0	1	1	0	0	0	0	0	0	0	1	0	0
112	237-T-181205-24-DJ	05.12.2018	Maro_Baguirgué	133	0	0	0	0	0	0	0	0	0	0	0	0	0	0	0	0
113	237-T-181205-01-DJ	05.12.2018	Maro_Baguirgué	134	0	0	0	0	0	0	0	0	0	0	0	0	0	0	0	0
114	237-T-181205-10-DJ	05.12.2018	Maro_Baguirgué	135	1	1	1	0	0	0	0	0	1	0	0	0	0	0	0	0
115	237-T-181205-14-DJ	05.12.2018	Maro_Baguirgué	136	0	0	0	0	0	0	0	0	0	0	0	0	0	0	0	0
116	237-T-181205-06-DJ	05.12.2018	Maro_Baguirgué	137	0	0	0	0	0	0	0	0	0	0	0	0	0	0	0	0
117	237-T-181205-02-DJ	05.12.2018	Maro_Baguirgué	138	0	0	0	0	0	0	0	0	0	0	0	0	0	0	0	0
118	237-T-181205-11-DJ	05.12.2018	Maro_Baguirgué	139	0	0	0	0	0	0	0	0	0	0	0	0	0	0	0	0
119	237-T-181205-29-DJ	05.12.2018	Maro_Baguirgué	140	0	0	0	0	0	0	0	0	0	0	0	0	0	0	0	0
120	237-T-181205-29-DJ	05.12.2018	Maro_Baguirgué	141	0	0	0	0	0	0	0	0	0	0	0	0	0	0	0	0
121	237-T-181205-29-DJ	05.12.2018	Maro_Baguirgué	142	0	0	0	0	0	0	0	0	0	0	0	0	0	0	0	0
122	237-T-181205-16-DJ	05.12.2018	Maro_Baguirgué	143	0	0	0	0	0	0	0	0	0	0	0	0	0	0	0	0
123	237-T-181206-30-DJ	06.12.2018	Maro_Baguirgué	144	0	0	0	0	0	0	0	0	0	0	0	0	0	0	0	0
124	237-T-181206-02-DJ	06.12.2018	Maro_Baguirgué	145	0	0	0	0	0	0	0	0	0	0	0	0	0	0	0	0
125	237-T-181206-35-DJ	06.12.2018	Maro_Baguirgué	146	0	0	0	0	0	0	0	0	0	0	0	0	0	0	0	0
126	237-T-181206-01-DJ	06.12.2018	Maro_Baguirgué	147	1	1	0	0	0	0	0	0	0	0	0	0	0	0	0	0
127	237-T-181206-31-DJ	06.12.2018	Maro_Baguirgué	148	1	1	0	0	0	0	0	0	0	0	0	0	0	0	0	0
128	237-T-181206-12-DJ	06.12.2018	Maro_Baguirgué	149	0	0	0	0	0	0	0	0	0	0	0	0	0	0	0	0
129	237-T-181209-09-DJ	06.12.2018	Maro_Baguirgué	150	0	0	0	0	0	0	0	0	0	0	0	0	0	0	0	0
130	237-T-181206-04-DJ	06.12.2018	Maro_Baguirgué	151	0	0	0	0	0	0	0	0	0	0	0	0	0	0	0	0
131	237-T-181206-07-DJ	06.12.2018	Maro_Baguirgué	152	1	1	0	0	0	0	0	0	0	0	0	0	0	0	0	0
132	237-T-181206-05-DJ	06.12.2018	Maro_Baguirgué	153	0	0	0	0	0	0	0	0	0	0	0	0	0	0	0	0
133	237-T-181206-15-DJ	06.12.2018	Maro_Baguirgué	154	0	0	0	0	0	0	0	0	0	0	0	0	0	0	0	0
134	237-T-181206-24-DJ	06.12.2018	Maro_Baguirgué	155	0	0	0	0	0	0	0	0	0	0	0	0	0	0	0	0
135	237-T-181206-24-DJ	06.12.2018	Maro_Baguirgué	156	0	0	0	0	0	0	0	0	0	0	0	0	0	0	0	0
136	237-T-181207-09-DJ	07.12.2018	Maro_Baguirgué	157	0	0	0	0	0	0	0	0	0	0	0	0	0	0	0	0
137	237-T-181207-09-DJ	07.12.2018	Maro_Baguirgué	158	0	0	0	0	0	0	0	0	0	0	0	0	0	0	0	0
138	237-T-181207-09-DJ	07.12.2018	Maro_Baguirgué	159	0	0	0	0	0	0	0	0	0	0	0	0	0	0	0	0
139	237-T-181207-11-DJ	07.12.2018	Maro_Baguirgué	160	0	0	0	0	0	0	0	0	0	0	0	0	0	0	0	0
140	237-T-181207-02-DJ	07.12.2018	Maro_Baguirgué	161	1	1	1	0	0	0	0	0	1	0	0	0	0	0	0	0
141	237-T-181207-16-DJ	07.12.2018	Maro_Baguirgué	162	0	0	0	0	0	0	0	0	0	0	0	0	0	0	0	0
142	237-T-181207-16-DJ	07.12.2018	Maro_Baguirgué	163	0	0	0	0	0	0	0	0	0	0	0	0	0	0	0	0
143	237-T-181207-15-DJ	07.12.2018	Maro_Baguirgué	164	0	0	0	0	0	0	0	0	0	0	0	0	0	0	0	0
144	237-T-181207-15-DJ	07.12.2018	Maro_Baguirgué	165	0	0	0	0	0	0	0	0	0	0	0	0	0	0	0	0
145	237-T-181207-24-DJ	07.12.2018	Maro_Baguirgué	166	0	0	0	0	0	0	0	0	0	0	0	0	0	0	0	0
146	237-T-181207-24-DJ	07.12.2018	Maro_Baguirgué	167	1	1	0	0	0	0	0	0	0	0	0	0	0	0	0	0
147	237-T-181207-30-DJ	07.12.2018	Maro_Baguirgué	168	0	0	0	0	0	0	0	0	0	0	0	0	0	0	0	0
148	237-T-181208-35-DJ	08.12.2018	Maro_Baguirgué	169	0	0	0	0	0	0	0	0	0	0	0	0	0	0	0	0
149	237-T-181209-24-DJ	09.12.2018	Maro_Baguirgué	170	0	0	0	0	0	0	0	0	0	0	0	0	0	0	0	0
150	237-T-181209-35-DJ	09.12.2018	Maro_Baguirgué	171	0	0	0	0	0	0	0	0	0	0	0	0	0	0	0	0
151	237-T-181209-09-DJ	09.12.2018	Maro_Baguirgué	172	0	0	0	0	0	0	0	0	0	0	0	0	0	0	0	0
152	237-T-181209-09-DJ	09.12.2018	Maro_Baguirgué	173	0	0	0	0	0	0	0	0	0	0	0	0	0	0	0	0
153	237-T-181209-09-DJ	09.12.2018	Maro_Baguirgué	174	1	1	0	0	0	0	0	0	0	0	0	0	0	0	0	0
154	237-T-181209-32-DJ	09.12.2018	Maro_Baguirgué	175	0	0	0	0	0	0	0	0	0	0	0	0	0	0	0	0
155	237-T-181209-33-DJ	09.12.2018	Maro_Baguirgué	176	0	0	0	0	0	0	0	0	0	0	0	0	0	0	0	0
156	237-T-181209-04-DJ	09.12.2018	Maro_Baguirgué	177	0	0	0	0	0	0	0	0	0	0	0	0	0	0	0	0
157	237-T-181209-04-DJ	09.12.2018	Maro_Baguirgué	178	0	0	0	0	0	0	0	0	0	0	0	0	0	0	0	0
158	237-T-181209-04-DJ	09.12.2018	Maro_Baguirgué	179	0	0	0	0	0	0	0	0	0	0	0	0	0	0	0	0
159	237-T-181210-15-DJ	10.12.2018	Maro_Baguirgué	180	0	0	0	0	0	0	0	0	0	0	0	0	0	0	0	0
160	237-T-181210-30-DJ	10.12.2018	Maro_Baguirgué	181	0	0	0	0	0	0	0	0	0	0	0	0	0	0	0	0
161	237-T-181210-30-DJ	10.12.2018	Maro_Baguirgué	182	1	1	0	0	0	0	0	0	0	0	0	0	0	0	0	0
162	237-T-181210-24-DJ	10.12.2018	Maro_Baguirgué	183	1	1	0	0	0	0	0	0	0	0	0	0	0	0	0	0
163	237-T-181210-11-DJ	10.12.2018	Maro_Baguirgué	184	0	0	0	0	0	0	0	0	0	0	0	0	0	0	0	0
164	237-T-181210-33-DJ	10.12.2018	Maro_Baguirgué	185	1	1	0	0	0	0	0	0	0	0	0	0	0	0	0	0
165	238-T-181210-02-DJ	10.12.2018	Maro_Baguirgué	186	1	1	0	0	0	0	1	1	0	0	0	0	0	0	0	1
166	239-T-181210-02-DJ	10.12.2018	Maro_Baguirgué	187	0	0	0	0	0	0	0	0	0	0	0	0	0	0	0	0
167	240-T-181210-09-DJ	10.12.2018	Maro_Baguirgué	188	0	0	0	0	0	0	0	0	0	0	0	0	0	0	0	0
168	241-T-181211-05-DJ	11.12.2018	Maro_Baguirgué	189	1	1	0	0	0	0	0	0	0	0	0	0	0	0	0	0
169	242-T-181211-05-DJ	11.12.2018	Maro_Baguirgué	190	1	1	0	0	0	0	0	0	0	0	0	0	0	0	0	0
170	242-T-181211-39-DJ	11.12.2018	Maro_Baguirgué	192	0	0	0	0	0	0	0	0	0	0	0	0	0	0	0	0
171	242-T-181211-39-DJ	11.12.2018	Maro_Baguirgué	193	0	0	0	0	0	0	0	0	0	0	0	0	0	0	0	0

## Sheet: Tsetse_Gut-tissue
Serie	UniqueTrapID	CollectionDate	CollecionSite	TsetseFly_ID	0Negative_1Positive	T.congolense	T.brucei	T.vivax	T.grayi	T.godfreyi	Trypanosoma-sp.Maro2	T.grayi/T.vivax	T.brucei/T.grayi	T.congolense/T.godfreyi
1	2	05.02.2017	Mandoul	1	0	0	0	0	0	0	0	0	0	0
2	20170216-17	16.02.2017	Maro_Baguirgué	4	0	0	0	0	0	0	0	0	0	0
3	20170216-18	16.02.2017	Maro_Baguirgué	5	1	0	0	1	0	0	0	0	0	0
4	20170216-18	16.02.2017	Maro_Baguirgué	6	0	0	0	0	0	0	0	0	0	0
5	20170216-18	16.02.2017	Maro_Baguirgué	7	1	0	0	1	0	0	0	0	0	0
6	20170216-23	16.02.2017	Maro_Baguirgué	8	0	0	0	0	0	0	0	0	0	0
7	20170216-19	17.02.2017	Maro_Baguirgué	9	1	0	0	1	0	0	0	0	0	0
8	20170216-19	17.02.2017	Maro_Baguirgué	10	0	0	0	0	0	0	0	0	0	0
9	20170216-23	18.02.2017	Maro_Baguirgué	11	1	0	0	1	0	0	0	0	0	0
10	20170216-19	18.02.2017	Maro_Baguirgué	12	0	0	0	0	0	0	0	0	0	0
11	20170216-19	18.02.2017	Maro_Baguirgué	13	1	0	1	0	1	0	0	0	1	0
12	20170216-19	18.02.2017	Maro_Baguirgué	14	0	0	0	0	0	0	0	0	0	0
13	20170216-18	18.02.2017	Maro_Baguirgué	15	0	0	0	0	0	0	0	0	0	0
14	20170216-22	18.02.2017	Maro_Baguirgué	16	0	0	0	0	0	0	0	0	0	0
15	20170216-19	18.02.2017	Maro_Baguirgué	17	1	0	0	1	0	0	0	0	0	0
16	20170216-19	18.02.2017	Maro_Baguirgué	18	0	0	0	0	0	0	0	0	0	0
17	20170216-19	18.02.2017	Maro_Baguirgué	19	0	0	0	0	0	0	0	0	0	0
18	20170216-21	18.02.2017	Maro_Baguirgué	20	0	0	0	0	0	0	0	0	0	0
19	20170216-23	18.02.2017	Maro_Baguirgué	21	1	0	0	1	0	0	0	0	0	0
20	20170216-23	18.02.2017	Maro_Baguirgué	22	0	0	0	0	0	0	0	0	0	0
21	20170216-20	18.02.2017	Maro_Baguirgué	23	1	0	0	1	0	0	0	0	0	0
22	20180309-12	09.03.2018	Maro	31	1	0	0	1	0	0	0	0	0	0
23	20180312-56	13.03.2018	Maro_Baguirgué	70	1	0	0	1	0	0	0	0	0	0
24	20180312-56	13.03.2018	Maro_Baguirgué	71	1	0	0	1	0	0	0	0	0	0
25	20180312-51	14.03.2018	Maro_Baguirgué	79	1	0	0	1	0	0	0	0	0	0
26	10	21.06.2018	Maro	80	1	1	0	0	0	0	0	0	0	0
27	4	22.06.2018	Maro	81	1	0	0	1	0	0	0	0	0	0
28	1	22.06.2018	Maro	82	1	0	0	1	0	0	0	0	0	0
29	20	25.06.2018	Maro_Baguirgué	83	1	1	0	0	0	1	0	0	0	1
30	13	25.06.2018	Maro_Baguirgué	84	1	0	0	1	1	0	0	1	0	0
31	13	25.06.2018	Maro_Baguirgué	85	1	0	0	1	1	0	0	1	0	0
32	15	26.06.2018	Maro_Baguirgué	86	1	0	0	1	0	0	0	0	0	0
33	12	26.06.2018	Maro_Baguirgué	87	0	0	0	0	0	0	0	0	0	0
34	21	28.06.2018	Maro_Baguirgué	90	1	0	0	0	0	0	1	0	0	0

## Sheet: Tsetse Remaining body1_PCR
Serie	UniqueTrapID	CollectionDate	CollecionSite	TsetseFly_ID	0Negative_1Positive	T.vivax	T.grayi	T.simiae	T.congolense	Trypanosoma-sp.Maro1	T.brucei-ssp.	T.godfreyi	T.godfreyi/T.vivax	T.grayi/T.vivax	T.simiae/T.vivax	T.brucei/T.vivax	T.brucei/T.grayi	T.congolense/T.vivax	T.brucei/T.grayi/T.vivax	T.brucei/T.grayi/T.godfreyi
1	20180309-06	09.03.2018	Maro	24	1	0	0	0	1	0	0	0	0	0	0	0	0	0	0	0
2	20180309-06	09.03.2018	Maro	25	0	0	0	0	0	0	0	0	0	0	0	0	0	0	0	0
3	20180309-06	09.03.2018	Maro	26	0	0	0	0	0	0	0	0	0	0	0	0	0	0	0	0
4	20180309-15	09.03.2018	Maro	27	1	1	0	0	1	0	0	0	0	0	0	0	0	1	0	0
5	20180309-12	09.03.2018	Maro	28	1	1	1	0	0	0	0	0	0	1	0	0	0	0	0	0
6	20180309-12	09.03.2018	Maro	29	0	0	0	0	0	0	0	0	0	0	0	0	0	0	0	0
7	20180309-12	09.03.2018	Maro	30	1	1	0	0	0	0	1	0	0	0	0	1	0	0	0	0
8	20180309-16	10.03.2018	Maro	32	0	0	0	0	0	0	0	0	0	0	0	0	0	0	0	0
9	20180309-14	10.03.2018	Maro	33	1	1	0	0	0	0	0	0	0	0	0	0	0	0	0	0
10	20180309-14	10.03.2018	Maro	34	1	1	0	0	0	0	0	0	0	0	0	0	0	0	0	0
11	20180309-06	10.03.2018	Maro	35	0	0	0	0	0	0	0	0	0	0	0	0	0	0	0	0
12	20180309-05	10.03.2018	Maro	36	1	1	1	0	0	0	1	0	0	0	0	0	0	0	1	0
13	20180310-35	11.03.2018	Maro	37	1	1	0	0	0	0	0	0	0	0	0	0	0	0	0	0
14	20180310-32	11.03.2018	Maro	38	0	0	0	0	0	0	0	0	0	0	0	0	0	0	0	0
15	20180310-32	11.03.2018	Maro	39	0	0	0	0	0	0	0	0	0	0	0	0	0	0	0	0
16	20180310-36	11.03.2018	Maro	40	1	1	0	0	0	0	0	0	0	0	0	0	0	0	0	0
17	20180310-36	11.03.2018	Maro	41	1	1	0	1	0	0	0	0	0	0	1	0	0	0	0	0
18	20180310-36	11.03.2018	Maro	42	0	0	0	0	0	0	0	0	0	0	0	0	0	0	0	0
19	20180310-36	11.03.2018	Maro	43	0	0	0	0	0	0	0	0	0	0	0	0	0	0	0	0
20	20180312-53	13.03.2018	Maro_Baguirgué	44	1	1	1	0	0	0	0	0	0	1	0	0	0	0	0	0
21	20180312-53	13.03.2018	Maro_Baguirgué	45	0	0	0	0	0	0	0	0	0	0	0	0	0	0	0	0
22	20180312-53	13.03.2018	Maro_Baguirgué	46	0	0	0	0	0	0	0	0	0	0	0	0	0	0	0	0
23	20180312-53	13.03.2018	Maro_Baguirgué	47	0	0	0	0	0	0	0	0	0	0	0	0	0	0	0	0
24	20180312-53	13.03.2018	Maro_Baguirgué	48	1	1	0	0	0	0	0	0	0	0	0	0	0	0	0	0
25	20180312-49	13.03.2018	Maro_Baguirgué	49	0	0	0	0	0	0	0	0	0	0	0	0	0	0	0	0
26	20180312-49	13.03.2018	Maro_Baguirgué	50	0	0	0	0	0	0	0	0	0	0	0	0	0	0	0	0
27	20180312-48	13.03.2018	Maro_Baguirgué	51	1	1	0	0	0	0	0	0	0	0	0	0	0	0	0	0
28	20180312-51	13.03.2018	Maro_Baguirgué	52	1	1	0	0	0	0	0	0	0	0	0	0	0	0	0	0
29	20180312-51	13.03.2018	Maro_Baguirgué	53	1	1	1	0	0	0	0	0	0	1	0	0	0	0	0	0
30	20180312-52	13.03.2018	Maro_Baguirgué	54	1	0	0	0	0	1	0	0	0	0	0	0	0	0	0	0
31	20180312-52	13.03.2018	Maro_Baguirgué	55	1	1	0	0	0	0	0	0	0	0	0	0	0	0	0	0
32	20180312-55	13.03.2018	Maro_Baguirgué	56	1	1	0	0	0	0	0	0	0	0	0	0	0	0	0	0
33	20180312-55	13.03.2018	Maro_Baguirgué	57	0	0	0	0	0	0	0	0	0	0	0	0	0	0	0	0
34	20180312-55	13.03.2018	Maro_Baguirgué	58	0	0	0	0	0	0	0	0	0	0	0	0	0	0	0	0
35	20180312-55	13.03.2018	Maro_Baguirgué	59	1	1	0	0	0	0	0	0	0	0	0	0	0	0	0	0
36	20180312-55	13.03.2018	Maro_Baguirgué	60	1	1	0	0	0	0	0	0	0	0	0	0	0	0	0	0
37	20180312-55	13.03.2018	Maro_Baguirgué	61	1	1	0	0	0	0	0	0	0	0	0	0	0	0	0	0
38	20180312-50	13.03.2018	Maro_Baguirgué	62	0	0	0	0	0	0	0	0	0	0	0	0	0	0	0	0
39	20180312-50	13.03.2018	Maro_Baguirgué	63	1	1	0	0	0	0	1	0	0	0	0	1	0	0	0	0
40	20180312-50	13.03.2018	Maro_Baguirgué	64	1	0	1	0	0	0	0	0	0	0	0	0	0	0	0	0
41	20180312-50	13.03.2018	Maro_Baguirgué	65	1	1	0	0	0	0	0	0	0	0	0	0	0	0	0	0
42	20180312-54	13.03.2018	Maro_Baguirgué	66	1	1	0	0	0	0	0	0	0	0	0	0	0	0	0	0
43	20180312-56	13.03.2018	Maro_Baguirgué	67	1	1	0	0	0	0	0	0	0	0	0	0	0	0	0	0
44	20180312-56	13.03.2018	Maro_Baguirgué	68	1	1	0	0	0	0	0	0	0	0	0	0	0	0	0	0
45	20180312-56	13.03.2018	Maro_Baguirgué	69	1	0	1	0	0	0	0	0	0	0	0	0	0	0	0	0
46	20180312-61	14.03.2018	Maro_Baguirgué	72	0	0	0	0	0	0	0	0	0	0	0	0	0	0	0	0
47	20180312-62	14.03.2018	Maro_Baguirgué	73	1	1	0	0	0	0	1	0	0	0	0	1	0	0	0	0
48	20180312-50	14.03.2018	Maro_Baguirgué	74	1	1	0	0	0	0	0	0	0	0	0	0	0	0	0	0
49	20180312-50	14.03.2018	Maro_Baguirgué	75	1	1	0	0	0	0	0	0	0	0	0	0	0	0	0	0
50	20180312-65	14.03.2018	Maro_Baguirgué	76	1	1	0	0	0	0	0	0	0	0	0	0	0	0	0	0
51	20180312-67	14.03.2018	Maro_Baguirgué	77	1	1	0	0	0	0	0	0	0	0	0	0	0	0	0	0
52	12	26.06.2019	Maro_Baguirgué	87	1	1	0	0	0	0	0	0	0	0	0	0	0	0	0	0
53	12	26.06.2019	Maro_Baguirgué	88	1	1	0	0	0	0	0	0	0	0	0	0	0	0	0	0
54	13	26.06.2019	Maro_Baguirgué	89	0	0	0	0	0	0	0	0	0	0	0	0	0	0	0	0
55	22	28.06.2019	Maro_Baguirgué	91	1	1	0	0	1	0	1	0	0	0	0	1	0	0	0	0
56	15	28.06.2019	Maro_Baguirgué	92	0	0	0	0	0	0	0	0	0	0	0	0	0	0	0	0
57	15	28.06.2019	Maro_Baguirgué	93	1	1	1	0	0	0	0	0	0	1	0	0	0	0	0	0
58	237-T-181202-11-DJ	02.12.2018	Maro_Baguirgué	108	1	1	0	0	0	0	0	0	0	0	0	0	0	0	0	0
59	237-T-181203-24-DJ	03.12.2018	Maro_Baguirgué	109	0	0	0	0	0	0	0	0	0	0	0	0	0	0	0	0
60	237-T-181203-05-DJ	03.12.2018	Maro_Baguirgué	110	0	0	0	0	0	0	0	0	0	0	0	0	0	0	0	0
61	237-T-181203-04-DJ	03.12.2018	Maro_Baguirgué	111	1	0	1	0	0	0	1	0	0	0	0	0	1	0	0	0
62	237-T-181203-04-DJ	03.12.2018	Maro_Baguirgué	112	1	1	0	0	0	0	0	0	0	0	0	0	0	0	0	0
63	237-T-181203-04-DJ	03.12.2018	Maro_Baguirgué	113	1	1	0	0	0	0	0	0	0	0	0	0	0	0	0	0
64	237-T-181203-01-DJ	03.12.2018	Maro_Baguirgué	114	1	0	1	0	0	0	0	0	0	0	0	0	0	0	0	0
65	237-T-181203-01-DJ	03.12.2018	Maro_Baguirgué	115	1	1	0	0	0	0	0	0	0	0	0	0	0	0	0	0
66	237-T-181203-01-DJ	03.12.2018	Maro_Baguirgué	116	0	0	0	0	0	0	0	0	0	0	0	0	0	0	0	0
67	237-T-181203-01-DJ	03.12.2018	Maro_Baguirgué	117	1	1	0	0	0	0	0	0	0	0	0	0	0	0	0	0
68	237-T-181203-01-DJ	03.12.2018	Maro_Baguirgué	118	0	0	0	0	0	0	0	0	0	0	0	0	0	0	0	0
69	237-T-181203-12-DJ	03.12.2018	Maro_Baguirgué	119	0	0	0	0	0	0	0	0	0	0	0	0	0	0	0	0
70	237-T-181203-12-DJ	03.12.2018	Maro_Baguirgué	120	1	1	0	0	0	0	0	0	0	0	0	0	0	0	0	0
71	237-T-181203-14-DJ	03.12.2018	Maro_Baguirgué	121	1	0	1	0	0	0	0	0	0	0	0	0	0	0	0	0
72	237-T-181203-14-DJ	03.12.2018	Maro_Baguirgué	122	1	1	0	0	0	0	0	0	0	0	0	0	0	0	0	0
73	237-T-181203-08-DJ	03.12.2018	Maro_Baguirgué	123	0	0	0	0	0	0	0	0	0	0	0	0	0	0	0	0
74	237-T-181204-16-DJ	04.12.2018	Maro_Baguirgué	124	1	1	0	0	0	0	0	0	0	0	0	0	0	0	0	0
75	237-T-181204-16-DJ	04.12.2018	Maro_Baguirgué	125	0	0	0	0	0	0	0	0	0	0	0	0	0	0	0	0
76	237-T-181204-01-DJ	04.12.2018	Maro_Baguirgué	126	1	1	0	0	0	0	0	0	0	0	0	0	0	0	0	0
77	237-T-181204-02-DJ	04.12.2018	Maro_Baguirgué	127	1	1	0	0	0	0	0	0	0	0	0	0	0	0	0	0
78	237-T-181204-02-DJ	04.12.2018	Maro_Baguirgué	128	1	0	1	0	0	0	1	0	0	0	0	0	1	0	0	0
79	237-T-181204-09-DJ	04.12.2018	Maro_Baguirgué	129	1	1	0	0	0	0	0	0	0	0	0	0	0	0	0	0
80	237-T-181204-26-DJ	04.12.2018	Maro_Baguirgué	130	1	1	0	0	0	0	0	0	0	0	0	0	0	0	0	0
81	237-T-181204-11-DJ	04.12.2018	Maro_Baguirgué	131	1	1	0	0	0	0	0	0	0	0	0	0	0	0	0	0
82	237-T-181205-09-DJ	05.12.2018	Maro_Baguirgué	132	1	1	0	0	0	0	0	0	0	0	0	0	0	0	0	0
83	237-T-181205-24-DJ	05.12.2018	Maro_Baguirgué	133	1	1	0	0	0	0	0	0	0	0	0	0	0	0	0	0
84	237-T-181205-01-DJ	05.12.2018	Maro_Baguirgué	134	1	1	0	0	0	0	0	0	0	0	0	0	0	0	0	0
85	237-T-181205-10-DJ	05.12.2018	Maro_Baguirgué	135	0	0	0	0	0	0	0	0	0	0	0	0	0	0	0	0
86	237-T-181205-14-DJ	05.12.2018	Maro_Baguirgué	136	1	1	0	0	0	0	0	0	0	0	0	0	0	0	0	0
87	237-T-181205-06-DJ	05.12.2018	Maro_Baguirgué	137	1	1	0	0	0	0	1	0	0	0	0	1	0	0	0	0
88	237-T-181205-02-DJ	05.12.2018	Maro_Baguirgué	138	1	1	0	0	0	0	0	0	0	0	0	0	0	0	0	0
89	237-T-181205-11-DJ	05.12.2018	Maro_Baguirgué	139	0	0	0	0	0	0	0	0	0	0	0	0	0	0	0	0
90	237-T-181205-29-DJ	05.12.2018	Maro_Baguirgué	140	1	1	0	0	0	0	0	0	0	0	0	0	0	0	0	0
91	237-T-181205-29-DJ	05.12.2018	Maro_Baguirgué	141	0	0	0	0	0	0	0	0	0	0	0	0	0	0	0	0
92	237-T-181205-29-DJ	05.12.2018	Maro_Baguirgué	142	1	1	0	0	0	0	0	0	0	0	0	0	0	0	0	0
93	237-T-181205-16-DJ	05.12.2018	Maro_Baguirgué	143	1	0	0	0	0	0	0	1	1	0	0	0	0	0	0	0
94	237-T-181206-30-DJ	06.12.2018	Maro_Baguirgué	144	0	0	0	0	0	0	0	0	0	0	0	0	0	0	0	0
95	237-T-181206-02-DJ	06.12.2018	Maro_Baguirgué	145	1	0	1	0	0	0	1	1	0	0	0	0	0	0	0	1
96	237-T-181206-35-DJ	06.12.2018	Maro_Baguirgué	146	1	0	0	0	0	0	0	0	0	0	0	0	0	0	0	0
97	237-T-181206-01-DJ	06.12.2018	Maro_Baguirgué	147	0	0	0	0	0	0	0	0	0	0	0	0	0	0	0	0
98	237-T-181206-31-DJ	06.12.2018	Maro_Baguirgué	148	0	0	0	0	0	0	0	0	0	0	0	0	0	0	0	0
99	237-T-181206-12-DJ	06.12.2018	Maro_Baguirgué	149	0	0	0	0	0	0	0	0	0	0	0	0	0	0	0	0
100	237-T-181209-09-DJ	06.12.2018	Maro_Baguirgué	150	1	1	0	0	0	0	0	0	0	0	0	0	0	0	0	0
101	237-T-181206-04-DJ	06.12.2018	Maro_Baguirgué	151	1	1	0	0	0	0	0	0	0	0	0	0	0	0	0	0
102	237-T-181206-07-DJ	06.12.2018	Maro_Baguirgué	152	1	0	0	0	0	0	0	0	0	0	0	0	0	0	0	0
103	237-T-181206-05-DJ	06.12.2018	Maro_Baguirgué	153	1	1	0	1	0	0	0	0	0	0	1	0	0	0	0	0
104	237-T-181206-15-DJ	06.12.2018	Maro_Baguirgué	154	1	1	0	0	0	0	0	0	0	0	0	0	0	0	0	0
105	237-T-181206-24-DJ	06.12.2018	Maro_Baguirgué	155	1	0	0	1	0	0	0	0	0	0	0	0	0	0	0	0
106	237-T-181206-24-DJ	06.12.2018	Maro_Baguirgué	156	1	1	0	0	0	0	0	0	0	0	0	0	0	0	0	0
107	237-T-181207-09-DJ	07.12.2018	Maro_Baguirgué	157	1	1	0	0	0	0	0	0	0	0	0	0	0	0	0	0
108	237-T-181207-09-DJ	07.12.2018	Maro_Baguirgué	158	0	0	0	0	0	0	0	0	0	0	0	0	0	0	0	0
109	237-T-181207-09-DJ	07.12.2018	Maro_Baguirgué	159	0	0	0	0	0	0	0	0	0	0	0	0	0	0	0	0
110	237-T-181207-11-DJ	07.12.2018	Maro_Baguirgué	160	1	1	0	0	0	0	0	0	0	0	0	0	0	0	0	0
111	237-T-181207-02-DJ	07.12.2018	Maro_Baguirgué	161	1	0	1	0	0	0	1	0	0	0	0	0	1	0	0	0
112	237-T-181207-16-DJ	07.12.2018	Maro_Baguirgué	162	0	0	0	0	0	0	0	0	0	0	0	0	0	0	0	0
113	237-T-181207-16-DJ	07.12.2018	Maro_Baguirgué	163	0	0	0	0	0	0	0	0	0	0	0	0	0	0	0	0
114	237-T-181207-15-DJ	07.12.2018	Maro_Baguirgué	164	1	0	0	0	0	0	0	0	0	0	0	0	0	0	0	0
115	237-T-181207-15-DJ	07.12.2018	Maro_Baguirgué	165	0	0	0	0	0	0	0	0	0	0	0	0	0	0	0	0
116	237-T-181207-24-DJ	07.12.2018	Maro_Baguirgué	166	1	1	0	0	0	0	0	0	0	0	0	0	0	0	0	0
117	237-T-181207-24-DJ	07.12.2018	Maro_Baguirgué	167	1	1	1	0	0	0	0	0	0	1	0	0	0	0	0	0
118	237-T-181207-30-DJ	07.12.2018	Maro_Baguirgué	168	1	1	0	0	0	0	0	0	0	0	0	0	0	0	0	0
119	237-T-181208-35-DJ	08.12.2018	Maro_Baguirgué	169	1	1	1	0	0	0	0	0	0	1	0	0	0	0	0	0
120	237-T-181209-24-DJ	09.12.2018	Maro_Baguirgué	170	1	0	0	0	0	0	0	0	0	0	0	0	0	0	0	0
121	237-T-181209-35-DJ	09.12.2018	Maro_Baguirgué	171	1	1	0	0	0	0	0	0	0	0	0	0	0	0	0	0
122	237-T-181209-09-DJ	09.12.2018	Maro_Baguirgué	172	1	1	0	0	0	0	0	0	0	0	0	0	0	0	0	0
123	237-T-181209-09-DJ	09.12.2018	Maro_Baguirgué	173	0	0	0	0	0	0	0	0	0	0	0	0	0	0	0	0
124	237-T-181209-09-DJ	09.12.2018	Maro_Baguirgué	174	1	1	1	0	0	0	0	0	0	1	0	0	0	0	0	0
125	237-T-181209-32-DJ	09.12.2018	Maro_Baguirgué	175	0	0	0	0	0	0	0	0	0	0	0	0	0	0	0	0
126	237-T-181209-33-DJ	09.12.2018	Maro_Baguirgué	176	1	0	1	0	0	0	0	0	0	1	0	0	0	0	0	0
127	237-T-181209-04-DJ	09.12.2018	Maro_Baguirgué	177	1	0	1	0	0	0	0	0	0	1	0	0	0	0	0	0
128	237-T-181209-04-DJ	09.12.2018	Maro_Baguirgué	178	1	1	1	0	0	0	0	0	0	1	0	0	0	0	0	0
129	237-T-181209-04-DJ	09.12.2018	Maro_Baguirgué	179	0	0	0	0	0	0	0	0	0	0	0	0	0	0	0	0
130	237-T-181210-15-DJ	10.12.2018	Maro_Baguirgué	180	0	0	0	0	0	0	0	0	0	0	0	0	0	0	0	0
131	237-T-181210-30-DJ	10.12.2018	Maro_Baguirgué	181	0	0	0	0	0	0	0	0	0	0	0	0	0	0	0	0
132	237-T-181210-30-DJ	10.12.2018	Maro_Baguirgué	182	1	1	0	0	0	0	0	0	0	0	0	0	0	0	0	0
133	237-T-181210-24-DJ	10.12.2018	Maro_Baguirgué	183	1	1	0	0	0	0	0	0	0	0	0	0	0	0	0	0
134	237-T-181210-11-DJ	10.12.2018	Maro_Baguirgué	184	0	0	0	0	0	0	0	0	0	0	0	0	0	0	0	0
135	237-T-181210-33-DJ	10.12.2018	Maro_Baguirgué	185	0	0	0	0	0	0	0	0	0	0	0	0	0	0	0	0
136	238-T-181210-02-DJ	10.12.2018	Maro_Baguirgué	186	0	0	0	0	0	0	0	0	0	0	0	0	0	0	0	0
137	239-T-181210-02-DJ	10.12.2018	Maro_Baguirgué	187	0	0	0	0	0	0	0	0	0	0	0	0	0	0	0	0
138	240-T-181210-09-DJ	10.12.2018	Maro_Baguirgué	188	1	0	1	0	0	0	0	0	0	0	0	0	0	0	0	0
139	241-T-181211-05-DJ	11.12.2018	Maro_Baguirgué	189	0	0	0	0	0	0	0	0	0	0	0	0	0	0	0	0
140	242-T-181211-05-DJ	11.12.2018	Maro_Baguirgué	190	0	0	0	0	0	0	0	0	0	0	0	0	0	0	0	0
141	242-T-181211-35-DJ	11.12.2018	Maro_Baguirgué	191	1	1	0	0	0	0	0	0	0	0	0	0	0	0	0	0
142	242-T-181211-39-DJ	11.12.2018	Maro_Baguirgué	192	0	0	0	0	0	0	0	0	0	0	0	0	0	0	0	0
143	242-T-181211-39-DJ	11.12.2018	Maro_Baguirgué	193	0	0	0	0	0	0	0	0	0	0	0	0	0	0	0	0

## Sheet: TsetseID-Sex
UniqueFlyID	Sex f/m
1	f
2
3
4	f
5	f
6	m
7	m
8	m
9	m
10	f
11	f
12	f
13	m
14	f
15	f
16	m
17	f
18	f
19	f
20	m
21	f
22	f
23	m
24	f
25	f
26	f
27	f
28	m
29	m
30	m
31	m
32	f
33	f
34	f
35	f
36	f
37	m
38	f
39	f
40	f
41	f
42	m
43	f
44	f
45	m
46	f
47	m
48	m
49	f
50	f
51	f
52	m
53	f
54	f
55	f
56	f
57	f
58	m
59	m
60	m
61	m
62	f
63	f
64	f
65	f
66	f
67	m
68	f
69	m
70	m
71	f
72	f
73	f
74	f
75	f
76	m
77	f
78	m
79	f
80	m
81	f
82	m
83	m
84	m
85	f
86	f
87	f
88	?
89	m
90	m
91	m
92	f
93	f
108	m
109	m
110	f
111	f
112	m
113	m
114	f
115	f
116	f
117	m
118	m
119	m
120	m
121	m
122	m
123	f
124	m
125	f
126	f
127	f
128	m
129	m
130	m
131	f
132	m
133	m
134	f
135	f
136	m
137	f
138	m
139	f
140	m
141	f
142	m
143	f
144	f
145	f
146	m
147	m
148	f
149	m
150	m
151	f
152	f
153	f
154	f
155	f
156	f
157	f
158	m
159	m
160	f
161	f
162	f
163	m
164	m
165	m
166	m
167	m
168	f
169	f
170	m
171	m
172	m
173	m
174	f
175	f
176	f
177	f
178	f
179	m
180	m
181	m
182	m
183	f
184	m
185	m
186	f
187	m
188	m
189	m
190	m
191	f
192	f
193	f
